# Supplementary material for: 2-[(2-Chloro­quinolin-3-yl)(hy­droxy)meth­yl]acrylo­nitrile
Source: Acta Crystallogr Sect E Struct Rep Online. 2013 Apr 24;69(Pt 5):o779. doi: 10.1107/S1600536813010155 (PMC3648303; doi:10.1107/S1600536813010155)
Supplement: Supplementary file 1 [file e-69-0o779-sup1.cif]

##############################################################################
#                                                                            #
# This CIF contains the data in a paper accepted for publication in          #
# Acta Crystallographica Section E. It conforms to the requirements of       #
# Notes for Authors for Acta Crystallographica Section E, and has been       #
# peer reviewed under the auspices of the IUCr Commission on Journals.       #
#                                                                            #
# Full details of the Crystallographic Information File format               #
# are given in the paper "The Crystallographic Information File (CIF):       #
# a New Standard Archive File for Crystallography" by S. R. Hall, F. H.      #
# Allen and I. D. Brown [Acta Cryst. (1991), A47, 655-685].                  #
#                                                                            #
# The current version of the core CIF dictionary is obtainable from          #
# ftp://ftp.iucr.org/pub/cif_core.dic.                                       #
#                                                                            #
# Software is freely available for graphical display of the structure(s)     #
# in this CIF. For information consult the CIF software page                 #
# http://www.iucr.org/resources/cif/software.                                #
#                                                                            #
# This file may be used for bona fide research purposes within the           #
# scientific community so long as proper attribution is given to the journal # 
# article from which it was obtained.                                        #
#                                                                            #
##############################################################################
data_I
_audit_creation_method     SHELXL-97
_chemical_name_systematic
;
2-[(2-Chloroquinolin-3-yl)(hydroxy)methyl]acrylonitrile
;
_chemical_name_common     ?
_chemical_formula_moiety     'C13 H9 Cl N2 O'
_chemical_formula_sum     'C13 H9 Cl N2 O'
_chemical_formula_iupac     'C13 H9 Cl N2 O'
_chemical_formula_weight     244.67
_chemical_melting_point     ?
_symmetry_cell_setting     orthorhombic
_symmetry_space_group_name_H-M     'P n a 21'
_symmetry_space_group_name_Hall     'P 2c -2n'
loop_
    _symmetry_equiv_pos_as_xyz
    'x, y, z'
    '-x, -y, z+1/2'
    'x+1/2, -y+1/2, z'
    '-x+1/2, y+1/2, z+1/2'
_cell_length_a     12.2879(12)
_cell_length_b     9.6422(11)
_cell_length_c     10.3642(12)
_cell_angle_alpha     90.00
_cell_angle_beta     90.00
_cell_angle_gamma     90.00
_cell_volume     1228.0(2)
_cell_formula_units_Z     4
_cell_measurement_reflns_used     2423
_cell_measurement_theta_min     2.7
_cell_measurement_theta_max     28.3
_cell_measurement_temperature     293(2)
_exptl_crystal_description     block
_exptl_crystal_colour     colourless
_exptl_crystal_size_max     0.20
_exptl_crystal_size_mid     0.15
_exptl_crystal_size_min     0.10
_exptl_crystal_density_diffrn     1.323
_exptl_crystal_density_meas     ?
_exptl_crystal_density_method     'not measured'
_exptl_crystal_F_000     504
_exptl_absorpt_coefficient_mu     0.295
_exptl_absorpt_correction_type     multi-scan
_exptl_absorpt_process_details     '(SADABS; Bruker, 2004)'
_exptl_absorpt_correction_T_min     0.9434
_exptl_absorpt_correction_T_max     0.9711
_exptl_special_details     ?
_diffrn_ambient_temperature     293(2)
_diffrn_radiation_type     MoK\a
_diffrn_radiation_wavelength     0.71073
_diffrn_radiation_source     'fine-focus sealed tube'
_diffrn_radiation_monochromator     graphite
_diffrn_measurement_device_type     'Bruker SMART APEXII area-detector'
_diffrn_measurement_method     '\w and \f scans'
_diffrn_detector_area_resol_mean     ?
_diffrn_reflns_number     6334
_diffrn_reflns_av_R_equivalents     0.0309
_diffrn_reflns_av_sigmaI/netI     0.0360
_diffrn_reflns_theta_min     2.69
_diffrn_reflns_theta_max     28.30
_diffrn_reflns_theta_full     28.30
_diffrn_measured_fraction_theta_max     0.997
_diffrn_measured_fraction_theta_full     0.997
_diffrn_reflns_limit_h_min     -15
_diffrn_reflns_limit_h_max     16
_diffrn_reflns_limit_k_min     -12
_diffrn_reflns_limit_k_max     11
_diffrn_reflns_limit_l_min     -13
_diffrn_reflns_limit_l_max     11
_diffrn_standards_number     ?
_diffrn_standards_interval_count     ?
_diffrn_standards_interval_time     ?
_diffrn_standards_decay_%     ?
_refine_special_details
;
Refinement of <i>F</i>^2^ against ALL reflections. The weighted <i>R</i>-factor
<i>wR</i> and goodness of fit <i>S</i> are based on <i>F</i>^2^, conventional
<i>R</i>-factors <i>R</i> are based on <i>F</i>, with <i>F</i> set to zero for
negative <i>F</i>^2^. The threshold expression of <i>F</i>^2^ >
\s(<i>F</i>^2^) is used only for calculating <i>R</i>-factors(gt) <i>etc</i>.
and is not relevant to the choice of reflections for refinement.
<i>R</i>-factors based on <i>F</i>^2^ are statistically about twice as large
as those based on <i>F</i>, and <i>R</i>- factors based on ALL data will be
even larger.
;
_reflns_number_total     2423
_reflns_number_gt     2144
_reflns_threshold_expression     I>2sigma(I)
_refine_ls_structure_factor_coef     Fsqd
_refine_ls_matrix_type     full
_refine_ls_R_factor_all     0.0390
_refine_ls_R_factor_gt     0.0335
_refine_ls_wR_factor_gt     0.0862
_refine_ls_wR_factor_ref     0.0900
_refine_ls_goodness_of_fit_ref     1.018
_refine_ls_restrained_S_all     1.018
_refine_ls_number_reflns     2423
_refine_ls_number_parameters     156
_refine_ls_number_restraints     1
_refine_ls_hydrogen_treatment     constr
_refine_ls_weighting_scheme     calc
_refine_ls_weighting_details
         'calc w=1/[\s^2^(Fo^2^)+(0.0445P)^2^+0.0827P] where P=(Fo^2^+2Fc^2^)/3'
_atom_sites_solution_hydrogens     geom
_atom_sites_solution_primary     direct
_atom_sites_solution_secondary     difmap
_refine_ls_shift/su_max     0.000
_refine_ls_shift/su_mean     0.000
_refine_diff_density_max     0.143
_refine_diff_density_min     -0.140
_refine_ls_extinction_method     'SHELXL97 (Sheldrick, 2008)'
_refine_ls_extinction_coef     0.015(3)
_refine_ls_extinction_expression
                                  'Fc^*^=kFc[1+0.001xFc^2^\l^3^/sin(2\q)]^-1/4^'
_refine_ls_abs_structure_details     'Flack (1983), 819 Friedel pairs'
_refine_ls_abs_structure_Flack     0.02(7)
loop_
    _atom_type_symbol
    _atom_type_description
    _atom_type_scat_dispersion_real
    _atom_type_scat_dispersion_imag
    _atom_type_scat_source
    'C' 'C' 0.0033 0.0016
                         'International Tables Vol C Tables 4.2.6.8 and 6.1.1.4'
    'H' 'H' 0.0000 0.0000
                         'International Tables Vol C Tables 4.2.6.8 and 6.1.1.4'
    'N' 'N' 0.0061 0.0033
                         'International Tables Vol C Tables 4.2.6.8 and 6.1.1.4'
    'O' 'O' 0.0106 0.0060
                         'International Tables Vol C Tables 4.2.6.8 and 6.1.1.4'
    'Cl' 'Cl' 0.1484 0.1585
                         'International Tables Vol C Tables 4.2.6.8 and 6.1.1.4'
_computing_data_collection     'APEX2 (Bruker, 2008)'
_computing_cell_refinement     'SAINT (Bruker, 2008)'
_computing_data_reduction     'SAINT (Bruker, 2008)'
_computing_structure_solution     'SHELXS97 (Sheldrick, 2008)'
_computing_structure_refinement     'SHELXL97 (Sheldrick, 2008)'
_computing_molecular_graphics     'ORTEP-3 for Windows (Farrugia, 2012)'
_computing_publication_material
   'SHELXL97 (Sheldrick, 2008), PLATON (Spek, 2009) and publCIF (Westrip, 2010)'
loop_
    _atom_site_type_symbol
    _atom_site_label
    _atom_site_fract_x
    _atom_site_fract_y
    _atom_site_fract_z
    _atom_site_U_iso_or_equiv
    _atom_site_adp_type
    _atom_site_calc_flag
    _atom_site_refinement_flags
    _atom_site_occupancy
    _atom_site_symmetry_multiplicity
    _atom_site_disorder_assembly
    _atom_site_disorder_group
    Cl Cl 0.29993(4) 1.02688(6) 0.48433(7) 0.06601(17) Uani d . 1 1 . .
    O O1 0.22815(13) 0.60309(15) 0.62021(17) 0.0682(4) Uani d . 1 1 . .
    H H1 0.2656 0.5770 0.6811 0.102 Uiso calc R 1 1 . .
    N N1 0.16299(12) 0.95206(16) 0.30888(16) 0.0476(3) Uani d . 1 1 . .
    N N2 -0.02036(17) 0.7266(3) 0.7546(3) 0.0870(7) Uani d . 1 1 . .
    C C1 0.20463(12) 0.91298(18) 0.41795(18) 0.0438(4) Uani d . 1 1 . .
    C C2 0.08750(12) 0.86715(18) 0.25212(17) 0.0441(4) Uani d . 1 1 . .
    C C3 0.04132(16) 0.9065(2) 0.1326(2) 0.0574(5) Uani d . 1 1 . .
    H H3 0.0617 0.9897 0.0941 0.069 Uiso calc R 1 1 . .
    C C4 -0.03276(18) 0.8230(2) 0.0741(2) 0.0643(5) Uani d . 1 1 . .
    H H4 -0.0628 0.8496 -0.0045 0.077 Uiso calc R 1 1 . .
    C C5 -0.06450(18) 0.6974(3) 0.1306(2) 0.0698(6) Uani d . 1 1 . .
    H H5 -0.1157 0.6418 0.0894 0.084 Uiso calc R 1 1 . .
    C C6 -0.02145(18) 0.6556(2) 0.2451(2) 0.0637(5) Uani d . 1 1 . .
    H H6 -0.0428 0.5716 0.2813 0.076 Uiso calc R 1 1 . .
    C C7 0.05581(13) 0.73997(18) 0.30916(19) 0.0467(4) Uani d . 1 1 . .
    C C8 0.10462(14) 0.70438(18) 0.42751(19) 0.0500(4) Uani d . 1 1 . .
    H H8 0.0850 0.6219 0.4678 0.060 Uiso calc R 1 1 . .
    C C9 0.18017(11) 0.78848(16) 0.4845(2) 0.0427(3) Uani d . 1 1 . .
    C C10 0.23288(14) 0.7498(2) 0.6112(2) 0.0499(4) Uani d . 1 1 . .
    H H10 0.3091 0.7796 0.6106 0.060 Uiso calc R 1 1 . .
    C C11 0.17479(15) 0.8165(2) 0.7227(2) 0.0531(4) Uani d . 1 1 . .
    C C12 0.06476(15) 0.7679(2) 0.7430(2) 0.0596(5) Uani d . 1 1 . .
    C C13 0.2182(2) 0.9086(3) 0.8014(3) 0.0818(8) Uani d . 1 1 . .
    H H13A 0.1780 0.9428 0.8704 0.098 Uiso calc R 1 1 . .
    H H13B 0.2890 0.9394 0.7878 0.098 Uiso calc R 1 1 . .
loop_
    _atom_site_aniso_label
    _atom_site_aniso_U_11
    _atom_site_aniso_U_22
    _atom_site_aniso_U_33
    _atom_site_aniso_U_12
    _atom_site_aniso_U_13
    _atom_site_aniso_U_23
    Cl 0.0630(2) 0.0706(3) 0.0645(3) -0.0222(2) -0.0026(3) 0.0007(3)
    O1 0.0915(10) 0.0563(8) 0.0569(9) 0.0187(7) -0.0204(8) 0.0116(7)
    N1 0.0539(7) 0.0462(8) 0.0426(8) -0.0018(6) 0.0047(7) 0.0098(6)
    N2 0.0582(10) 0.1206(18) 0.0821(17) -0.0155(11) 0.0037(10) -0.0078(14)
    C1 0.0430(7) 0.0452(8) 0.0432(9) -0.0038(6) 0.0047(7) 0.0019(7)
    C2 0.0484(7) 0.0457(8) 0.0382(9) 0.0043(6) 0.0028(7) 0.0058(7)
    C3 0.0692(10) 0.0596(11) 0.0433(11) 0.0076(9) 0.0002(9) 0.0132(9)
    C4 0.0708(11) 0.0765(14) 0.0456(11) 0.0133(10) -0.0115(10) 0.0020(10)
    C5 0.0709(11) 0.0768(14) 0.0616(14) -0.0064(10) -0.0156(12) -0.0068(12)
    C6 0.0722(11) 0.0581(11) 0.0609(14) -0.0126(9) -0.0076(11) 0.0040(10)
    C7 0.0521(8) 0.0450(9) 0.0430(10) 0.0008(7) -0.0004(8) 0.0041(7)
    C8 0.0586(8) 0.0426(8) 0.0487(10) -0.0024(7) -0.0025(8) 0.0123(7)
    C9 0.0456(6) 0.0449(8) 0.0376(8) 0.0054(5) -0.0010(8) 0.0059(8)
    C10 0.0493(8) 0.0561(10) 0.0443(9) 0.0061(7) -0.0079(8) 0.0077(8)
    C11 0.0526(8) 0.0632(11) 0.0436(10) -0.0009(8) -0.0064(8) 0.0053(9)
    C12 0.0574(10) 0.0746(13) 0.0469(11) 0.0031(9) -0.0044(9) -0.0002(9)
    C13 0.0761(13) 0.102(2) 0.0678(16) -0.0144(13) 0.0020(13) -0.0238(16)
_geom_special_details
;
All e.s.d.'s (except the e.s.d. in the dihedral angle between two l.s. planes)
are estimated using the full covariance matrix. The cell e.s.d.'s are taken
into account individually in the estimation of e.s.d.'s in distances, angles
and torsion angles; correlations between e.s.d.'s in cell parameters are only
used when they are defined by crystal symmetry. An approximate (isotropic)
treatment of cell e.s.d.'s is used for estimating e.s.d.'s involving l.s.
planes.
;
loop_
    _geom_bond_atom_site_label_1
    _geom_bond_atom_site_label_2
    _geom_bond_site_symmetry_2
    _geom_bond_distance
    _geom_bond_publ_flag
    Cl C1 . 1.7466(17) ?
    O1 C10 . 1.419(3) ?
    O1 H1 . 0.8200 ?
    N1 C1 . 1.297(2) ?
    N1 C2 . 1.370(2) ?
    N2 C12 . 1.125(3) ?
    C1 C9 . 1.417(2) ?
    C2 C3 . 1.414(3) ?
    C2 C7 . 1.416(2) ?
    C3 C4 . 1.358(3) ?
    C3 H3 . 0.9300 ?
    C4 C5 . 1.401(4) ?
    C4 H4 . 0.9300 ?
    C5 C6 . 1.360(3) ?
    C5 H5 . 0.9300 ?
    C6 C7 . 1.416(3) ?
    C6 H6 . 0.9300 ?
    C7 C8 . 1.408(3) ?
    C8 C9 . 1.367(2) ?
    C8 H8 . 0.9300 ?
    C9 C10 . 1.511(3) ?
    C10 C11 . 1.504(3) ?
    C10 H10 . 0.9800 ?
    C11 C13 . 1.318(3) ?
    C11 C12 . 1.447(3) ?
    C13 H13A . 0.9300 ?
    C13 H13B . 0.9300 ?
loop_
    _geom_angle_atom_site_label_1
    _geom_angle_atom_site_label_2
    _geom_angle_atom_site_label_3
    _geom_angle_site_symmetry_1
    _geom_angle_site_symmetry_3
    _geom_angle
    _geom_angle_publ_flag
    C10 O1 H1 . . 109.5 ?
    C1 N1 C2 . . 117.89(15) ?
    N1 C1 C9 . . 125.93(16) ?
    N1 C1 Cl . . 115.16(13) ?
    C9 C1 Cl . . 118.90(14) ?
    N1 C2 C3 . . 119.17(16) ?
    N1 C2 C7 . . 121.64(16) ?
    C3 C2 C7 . . 119.19(17) ?
    C4 C3 C2 . . 120.07(18) ?
    C4 C3 H3 . . 120.0 ?
    C2 C3 H3 . . 120.0 ?
    C3 C4 C5 . . 120.80(19) ?
    C3 C4 H4 . . 119.6 ?
    C5 C4 H4 . . 119.6 ?
    C6 C5 C4 . . 120.8(2) ?
    C6 C5 H5 . . 119.6 ?
    C4 C5 H5 . . 119.6 ?
    C5 C6 C7 . . 120.0(2) ?
    C5 C6 H6 . . 120.0 ?
    C7 C6 H6 . . 120.0 ?
    C8 C7 C6 . . 123.64(17) ?
    C8 C7 C2 . . 117.24(16) ?
    C6 C7 C2 . . 119.12(18) ?
    C9 C8 C7 . . 121.42(16) ?
    C9 C8 H8 . . 119.3 ?
    C7 C8 H8 . . 119.3 ?
    C8 C9 C1 . . 115.88(17) ?
    C8 C9 C10 . . 121.34(16) ?
    C1 C9 C10 . . 122.78(15) ?
    O1 C10 C11 . . 110.90(18) ?
    O1 C10 C9 . . 106.62(16) ?
    C11 C10 C9 . . 111.04(14) ?
    O1 C10 H10 . . 109.4 ?
    C11 C10 H10 . . 109.4 ?
    C9 C10 H10 . . 109.4 ?
    C13 C11 C12 . . 120.5(2) ?
    C13 C11 C10 . . 124.89(19) ?
    C12 C11 C10 . . 114.60(17) ?
    N2 C12 C11 . . 177.2(3) ?
    C11 C13 H13A . . 120.0 ?
    C11 C13 H13B . . 120.0 ?
    H13A C13 H13B . . 120.0 ?
loop_
    _geom_torsion_atom_site_label_1
    _geom_torsion_atom_site_label_2
    _geom_torsion_atom_site_label_3
    _geom_torsion_atom_site_label_4
    _geom_torsion_site_symmetry_1
    _geom_torsion_site_symmetry_2
    _geom_torsion_site_symmetry_3
    _geom_torsion_site_symmetry_4
    _geom_torsion
    _geom_torsion_publ_flag
    C2 N1 C1 C9 . . . . 0.7(3) ?
    C2 N1 C1 Cl . . . . -179.85(13) ?
    C1 N1 C2 C3 . . . . -179.50(16) ?
    C1 N1 C2 C7 . . . . -0.5(2) ?
    N1 C2 C3 C4 . . . . 179.27(18) ?
    C7 C2 C3 C4 . . . . 0.2(3) ?
    C2 C3 C4 C5 . . . . 0.0(3) ?
    C3 C4 C5 C6 . . . . -0.4(4) ?
    C4 C5 C6 C7 . . . . 0.5(4) ?
    C5 C6 C7 C8 . . . . -179.8(2) ?
    C5 C6 C7 C2 . . . . -0.3(3) ?
    N1 C2 C7 C8 . . . . 0.4(2) ?
    C3 C2 C7 C8 . . . . 179.43(17) ?
    N1 C2 C7 C6 . . . . -179.12(18) ?
    C3 C2 C7 C6 . . . . -0.1(3) ?
    C6 C7 C8 C9 . . . . 178.9(2) ?
    C2 C7 C8 C9 . . . . -0.6(3) ?
    C7 C8 C9 C1 . . . . 0.7(3) ?
    C7 C8 C9 C10 . . . . -179.68(17) ?
    N1 C1 C9 C8 . . . . -0.8(3) ?
    Cl C1 C9 C8 . . . . 179.74(13) ?
    N1 C1 C9 C10 . . . . 179.58(17) ?
    Cl C1 C9 C10 . . . . 0.2(2) ?
    C8 C9 C10 O1 . . . . 25.3(2) ?
    C1 C9 C10 O1 . . . . -155.10(16) ?
    C8 C9 C10 C11 . . . . -95.6(2) ?
    C1 C9 C10 C11 . . . . 84.0(2) ?
    O1 C10 C11 C13 . . . . 125.4(2) ?
    C9 C10 C11 C13 . . . . -116.3(3) ?
    O1 C10 C11 C12 . . . . -52.3(2) ?
    C9 C10 C11 C12 . . . . 66.1(2) ?
loop_
    _geom_hbond_atom_site_label_D
    _geom_hbond_atom_site_label_H
    _geom_hbond_atom_site_label_A
    _geom_hbond_site_symmetry_A
    _geom_hbond_distance_DH
    _geom_hbond_distance_HA
    _geom_hbond_distance_DA
    _geom_hbond_angle_DHA
    O1 H1 N1 4_545 0.82 1.99 2.781(2) 161
    C10 H10 N2 3_565 0.98 2.57 3.385(3) 140
_iucr_refine_instructions_details
;
TITL ANURADHA1 in Pna2(1)
CELL  0.71073  12.2879   9.6422  10.3642   90.000   90.000   90.000
ZERR     4.00   0.0012   0.0011   0.0012    0.000    0.000    0.000
LATT  -1
SYMM  - X, - Y, 1/2 + Z
SYMM  1/2 + X, 1/2 - Y,   Z
SYMM  1/2 - X, 1/2 + Y, 1/2 + Z
SFAC  C    H    N    O    CL
UNIT  52   36   8    4    4
MERG   2
FMAP   2
PLAN   20
SIZE     0.10   0.15   0.20
HTAB O1 N1_$1
HTAB C10 N2_$2
EQIV $1 1/2-x,-1/2+y,1/2+z
EQIV $2 x+1/2,3/2-y,+z
ACTA
BOND   $H
CONF
L.S.  20
WGHT    0.044500    0.082700
EXTI    0.014871
FVAR       0.33646
MOLE    1
CL    5    0.299925    1.026879    0.484335    11.00000    0.06296    0.07058 =
         0.06449    0.00066   -0.00260   -0.02219
O1    4    0.228149    0.603089    0.620212    11.00000    0.09151    0.05628 =
         0.05693    0.01162   -0.02036    0.01871
AFIX 147
H1    2    0.265578    0.577021    0.681059    11.00000   -1.50000
AFIX   0
N1    3    0.162986    0.952059    0.308876    11.00000    0.05393    0.04615 =
         0.04258    0.00978    0.00465   -0.00176
N2    3   -0.020356    0.726597    0.754600    11.00000    0.05825    0.12059 =
         0.08214   -0.00783    0.00370   -0.01546
C1    1    0.204635    0.912977    0.417953    11.00000    0.04300    0.04517 =
         0.04323    0.00189    0.00472   -0.00382
C2    1    0.087502    0.867153    0.252122    11.00000    0.04839    0.04572 =
         0.03823    0.00578    0.00284    0.00431
C3    1    0.041316    0.906520    0.132628    11.00000    0.06924    0.05960 =
         0.04329    0.01319    0.00016    0.00760
AFIX  43
H3    2    0.061690    0.989664    0.094092    11.00000   -1.20000
AFIX   0
C4    1   -0.032764    0.823036    0.074078    11.00000    0.07078    0.07648 =
         0.04557    0.00204   -0.01154    0.01327
AFIX  43
H4    2   -0.062790    0.849595   -0.004496    11.00000   -1.20000
AFIX   0
C5    1   -0.064502    0.697363    0.130630    11.00000    0.07093    0.07676 =
         0.06158   -0.00681   -0.01555   -0.00640
AFIX  43
H5    2   -0.115653    0.641822    0.089350    11.00000   -1.20000
AFIX   0
C6    1   -0.021449    0.655575    0.245135    11.00000    0.07219    0.05812 =
         0.06087    0.00398   -0.00760   -0.01263
AFIX  43
H6    2   -0.042764    0.571605    0.281335    11.00000   -1.20000
AFIX   0
C7    1    0.055814    0.739971    0.309155    11.00000    0.05209    0.04498 =
         0.04296    0.00413   -0.00044    0.00077
C8    1    0.104616    0.704382    0.427507    11.00000    0.05859    0.04260 =
         0.04873    0.01235   -0.00252   -0.00240
AFIX  43
H8    2    0.085028    0.621883    0.467776    11.00000   -1.20000
AFIX   0
C9    1    0.180166    0.788475    0.484498    11.00000    0.04563    0.04487 =
         0.03760    0.00593   -0.00105    0.00544
C10   1    0.232881    0.749762    0.611184    11.00000    0.04933    0.05611 =
         0.04426    0.00768   -0.00789    0.00610
AFIX  13
H10   2    0.309117    0.779609    0.610650    11.00000   -1.20000
AFIX   0
C11   1    0.174795    0.816538    0.722749    11.00000    0.05261    0.06317 =
         0.04357    0.00527   -0.00644   -0.00087
C12   1    0.064755    0.767872    0.742997    11.00000    0.05741    0.07457 =
         0.04687   -0.00018   -0.00439    0.00315
C13   1    0.218175    0.908613    0.801358    11.00000    0.07612    0.10158 =
         0.06783   -0.02375    0.00199   -0.01445
AFIX  93
H13A  2    0.178002    0.942779    0.870444    11.00000   -1.20000
H13B  2    0.288967    0.939436    0.787755    11.00000   -1.20000
HKLF 4
REM  ANURADHA1 in Pna2(1)
REM R1 =  0.0335 for   2144 Fo > 4sig(Fo)  and  0.0390 for all   2423 data
REM    156 parameters refined using      1 restraints
END
WGHT      0.0440      0.0639
REM Highest difference peak  0.143,  deepest hole -0.140,  1-sigma level  0.028
Q1    1   0.1785  0.8712  0.4741  11.00000  0.05    0.14
Q2    1   0.1951  0.7813  0.5533  11.00000  0.05    0.13
Q3    1   0.0942  0.7083  0.3504  11.00000  0.05    0.13
Q4    1   0.0795  0.7908  0.2764  11.00000  0.05    0.12
Q5    1   0.2838  1.0176  0.5688  11.00000  0.05    0.12
Q6    1   0.0458  0.8138  0.2957  11.00000  0.05    0.11
Q7    1   0.2996  1.0038  0.4030  11.00000  0.05    0.10
Q8    1   0.1075  0.7725  0.4820  11.00000  0.05    0.10
Q9    1   0.0791  0.8592  0.1786  11.00000  0.05    0.10
Q10   1   0.2838  0.7932  0.6256  11.00000  0.05    0.10
Q11   1   0.0406  0.6965  0.2660  11.00000  0.05    0.09
Q12   1  -0.0724  0.7251  0.1990  11.00000  0.05    0.09
Q13   1   0.0316  0.7014  0.7000  11.00000  0.05    0.09
Q14   1   0.0387  0.9069  0.2025  11.00000  0.05    0.09
Q15   1   0.1920  0.7950  0.6549  11.00000  0.05    0.09
Q16   1  -0.0380  1.0250  0.2420  11.00000  0.05    0.09
Q17   1   0.1991  0.7629  0.1357  11.00000  0.05    0.09
Q18   1   0.1830  1.0233  0.2738  11.00000  0.05    0.08
Q19   1  -0.0880  0.7854  0.6603  11.00000  0.05    0.08
Q20   1   0.2551  1.0575  0.9544  11.00000  0.05    0.08
;
data_global
_journal_date_recd_electronic     2013-03-21
_journal_date_accepted     2013-04-13
_journal_name_full     'Acta Crystallographica, Section E'
_journal_year     2013
_journal_volume     69
_journal_issue      5
_journal_page_first     o779
_journal_page_last     o779
_journal_paper_category     QO
_journal_paper_doi     10.1107/S1600536813010155
_journal_coeditor_code     IS5260
_publ_contact_author_name     'P.R. Seshadri'
_publ_contact_author_address
;
Post Graduate & Research Department of Physics
Agurchand Manmull Jain College
Chennai 600 114
India
;
_publ_contact_author_email     'seshadri_pr@yahoo.com'
_publ_contact_author_fax     ?
_publ_contact_author_phone     '919444225095'
_publ_section_title
;
2-[(2-Chloroquinolin-3-yl)(hydroxy)methyl]acrylonitrile
;
loop_
    _publ_author_name
    _publ_author_footnote
    _publ_author_address
    'Anuradha, T.' .
;
Post Graduate and Research Department of Physics,
Agurchand Manmull Jain College,
Chennai 600 114, India
;
    'Srinivasan, J.' .
;
Department of Organic Chemistry,
University of Madras,
Guindy Campus,
Chennai 600 025,
India
;
    'Seshadri, P. R.' .
;
Post Graduate and Research Department of Physics,
Agurchand Manmull Jain College,
Chennai 600 114, India
;
    'Bakthadoss, M.' .
;
Department of Organic Chemistry,
University of Madras,
Guindy Campus,
Chennai 600 025,
India
;
