# Supplementary material for: 2-[(2-Chloro­quinolin-3-yl)(hy­droxy)meth­yl]acrylo­nitrile
Source: Acta Crystallogr Sect E Struct Rep Online. 2013 Apr 24;69(Pt 5):o779. doi: 10.1107/S1600536813010155 (PMC3648303; doi:10.1107/S1600536813010155)
Supplement: Supplementary file 2 [file e-69-0o779-Isup2.hkl]

#
# h,k,l, Fc-squared, Fo-squared, sigma(Fo-squared) and status flag
#
data_I
_shelx_title ' ANURADHA1 in Pna2(1)'
_shelx_refln_list_code          4
_shelx_F_calc_maximum       99.15
_exptl_crystal_F_000       504.00
_reflns_d_resolution_high  0.7497
 
loop_
 _symmetry_equiv_pos_as_xyz
 'x, y, z'
 '-x, -y, z+1/2'
 'x+1/2, -y+1/2, z'
 '-x+1/2, y+1/2, z+1/2'
 
_cell_length_a    12.2879
_cell_length_b     9.6422
_cell_length_c    10.3642
_cell_angle_alpha  90.000
_cell_angle_beta   90.000
_cell_angle_gamma  90.000
 
_shelx_F_squared_multiplier     1.000
 
loop_
 _refln_index_h
 _refln_index_k
 _refln_index_l
 _refln_F_squared_calc
 _refln_F_squared_meas
 _refln_F_squared_sigma
 _refln_observed_status
   2   0 -13        4.00        2.92      1.12 o
   4   0 -13        2.59        0.80      1.41 o
   0   1 -13        0.86        0.95      0.93 o
   1   1 -13       30.75       35.22      1.73 o
   2   1 -13        8.76        8.68      0.99 o
   3   1 -13        9.95       10.83      1.24 o
   4   1 -13       15.79       20.96      1.59 o
   5   1 -13        8.49       12.76      1.81 o
   1   2 -13        0.42        0.18      0.67 o
   2   2 -13       14.72       16.64      1.42 o
   3   2 -13       18.52       21.08      1.58 o
   4   2 -13       14.32       17.64      1.86 o
   0   3 -13        0.41       -0.91      0.91 o
   1   3 -13        4.82        4.59      0.84 o
   2   3 -13        1.74        1.62      0.92 o
   3   3 -13        3.65        4.94      1.07 o
   4   3 -13        6.04        7.11      1.42 o
   1   4 -13        1.96        1.09      0.91 o
   2   4 -13        8.95        9.79      1.51 o
   0   0 -12      192.44      178.74      9.81 o
   2   0 -12       10.59        9.64      1.50 o
   4   0 -12        2.01        2.83      1.41 o
   6   0 -12       47.86       62.11      4.77 o
   8   0 -12       69.53       71.66      5.39 o
   1   1 -12        1.59        1.30      0.67 o
   2   1 -12       18.29       18.15      1.26 o
   3   1 -12        1.10        2.07      0.71 o
   4   1 -12        9.42       10.00      1.13 o
   5   1 -12        3.57        4.95      0.96 o
   6   1 -12       16.61       17.58      1.87 o
   7   1 -12       13.20       15.00      1.84 o
   8   1 -12       15.51       19.19      3.00 o
   0   2 -12        6.84        8.63      1.28 o
   1   2 -12       11.10       12.88      1.04 o
   2   2 -12       48.03       45.78      2.14 o
   3   2 -12        1.65        2.85      0.86 o
   4   2 -12        1.72        1.23      0.85 o
   5   2 -12        1.46        1.53      0.80 o
   6   2 -12        0.11        0.88      1.09 o
   7   2 -12        3.97        5.10      1.37 o
   1   3 -12       10.04       13.35      1.08 o
   2   3 -12        1.31        0.73      0.83 o
   3   3 -12       15.52       17.34      1.44 o
   4   3 -12       11.30       11.81      1.29 o
   5   3 -12       18.70       19.02      1.46 o
   6   3 -12        0.27       -0.30      0.79 o
   7   3 -12       12.50       14.00      1.78 o
   0   4 -12       13.36       12.63      1.51 o
   1   4 -12       10.12       12.61      1.34 o
   2   4 -12        1.62        2.83      0.89 o
   3   4 -12        1.52        1.85      0.86 o
   4   4 -12        3.39        4.45      1.07 o
   5   4 -12        1.97        2.47      0.95 o
   6   4 -12        2.57        2.29      0.97 o
   1   5 -12        2.13        3.89      1.00 o
   2   5 -12       13.64       17.70      1.51 o
   3   5 -12       12.97       14.22      1.39 o
   4   5 -12        0.22        0.71      0.88 o
   5   5 -12        1.31        1.06      1.15 o
   0   6 -12       17.68       22.44      3.00 o
   1   6 -12       12.77       15.26      1.90 o
   2   6 -12       11.98       13.27      1.39 o
   2   0 -11       15.78       15.24      1.50 o
   4   0 -11       65.88       67.18      3.25 o
   6   0 -11        8.64        5.30      1.68 o
   8   0 -11      137.02      143.79      8.48 o
   0   1 -11       42.20       42.62      2.43 o
   1   1 -11       82.13       80.18      2.56 o
   2   1 -11       28.30       30.95      1.45 o
   3   1 -11       13.66       12.95      0.99 o
   4   1 -11        9.22       10.57      0.91 o
   5   1 -11        2.34        2.92      0.81 o
   6   1 -11       16.52       13.43      2.34 o
   7   1 -11       32.90       37.98      2.50 o
   8   1 -11       19.87       26.50      2.15 o
   9   1 -11        1.75        1.67      1.86 o
   1   2 -11        0.23        0.48      0.59 o
   2   2 -11       16.62       16.84      1.08 o
   3   2 -11       10.59        9.56      0.86 o
   4   2 -11       11.86       15.82      1.27 o
   5   2 -11       18.81       18.02      1.38 o
   6   2 -11       59.00       58.31      2.51 o
   7   2 -11        3.99        3.23      1.86 o
   8   2 -11        3.14        1.60      2.25 o
   9   2 -11        0.37        1.59      1.19 o
   0   3 -11       68.57       77.62      3.59 o
   1   3 -11       28.43       30.40      1.84 o
   2   3 -11        2.18        2.86      0.69 o
   3   3 -11        8.00        8.62      1.05 o
   4   3 -11       11.34       13.51      1.22 o
   5   3 -11       13.65       14.19      1.26 o
   6   3 -11        7.77        6.32      1.00 o
   7   3 -11        1.19        1.65      0.87 o
   8   3 -11       18.91       19.25      1.94 o
   9   3 -11       12.52       10.90      1.62 o
   1   4 -11       46.62       44.94      1.80 o
   2   4 -11        0.94        0.52      0.73 o
   3   4 -11        6.73        6.40      1.04 o
   4   4 -11       11.69       10.70      1.20 o
   5   4 -11       18.07       18.65      1.47 o
   6   4 -11        4.42        4.26      0.99 o
   7   4 -11        6.40        6.41      1.66 o
   8   4 -11        1.11        2.32      0.98 o
   0   5 -11       20.63       20.34      1.80 o
   1   5 -11       27.73       31.58      1.84 o
   2   5 -11       62.75       74.11      3.01 o
   3   5 -11        3.33        4.60      1.12 o
   4   5 -11        7.11        7.61      1.13 o
   5   5 -11        1.10        0.45      0.81 o
   6   5 -11        1.69        0.34      0.85 o
   7   5 -11        3.96        3.56      0.99 o
   1   6 -11        7.77        6.61      1.09 o
   2   6 -11        9.11       10.62      1.23 o
   3   6 -11       46.93       52.77      2.53 o
   4   6 -11        0.93        0.83      0.88 o
   5   6 -11        3.47        5.70      1.10 o
   6   6 -11       12.31       15.54      1.50 o
   0   7 -11        6.19        3.98      1.86 o
   1   7 -11        4.18        4.73      1.37 o
   2   7 -11       12.57       12.46      1.36 o
   3   7 -11       13.36       16.80      1.49 o
   4   7 -11        4.92        7.59      1.22 o
   0   0 -10      144.92      126.48      7.16 o
   2   0 -10      388.32      355.54     12.42 o
   4   0 -10       10.80       13.07      1.59 o
   6   0 -10       49.15       54.87      4.15 o
   8   0 -10        8.63       12.01      2.12 o
  10   0 -10       14.19       15.81      1.61 o
   1   1 -10       10.17       10.12      1.05 o
   2   1 -10       43.21       40.37      1.62 o
   3   1 -10       68.06       65.77      2.33 o
   4   1 -10       36.61       31.06      1.54 o
   5   1 -10       69.03       72.26      2.74 o
   6   1 -10       45.27       48.38      2.16 o
   7   1 -10       27.08       29.30      2.09 o
   8   1 -10        4.59        7.40      1.33 o
   9   1 -10        4.21        3.54      0.88 o
  10   1 -10       12.82       15.60      1.12 o
  11   1 -10        1.34        0.44      0.68 o
   0   2 -10      132.75      127.10      5.06 o
   1   2 -10       16.31       16.65      1.01 o
   2   2 -10       11.15       13.22      0.92 o
   3   2 -10       36.48       30.94      1.38 o
   4   2 -10        0.05        0.65      0.66 o
   5   2 -10       46.82       40.86      1.94 o
   6   2 -10       23.24       21.69      1.44 o
   7   2 -10       56.21       53.75      2.31 o
   8   2 -10        8.50        9.25      2.08 o
   9   2 -10        0.16       -0.22      0.67 o
  10   2 -10       11.71       13.91      1.23 o
  11   2 -10        1.22        0.98      1.28 o
   1   3 -10       47.60       51.10      1.85 o
   2   3 -10        0.39        1.36      0.59 o
   3   3 -10       13.45       14.47      0.99 o
   4   3 -10       46.37       50.76      2.21 o
   5   3 -10       61.81       60.35      3.80 o
   6   3 -10        3.56        3.40      0.83 o
   7   3 -10       11.43       11.48      1.19 o
   8   3 -10        6.74        5.83      0.97 o
   9   3 -10        1.85        1.19      0.77 o
  10   3 -10        0.42       -0.69      0.69 o
   0   4 -10       87.22       89.86      3.93 o
   1   4 -10       23.79       27.20      1.47 o
   2   4 -10       47.32       44.79      1.89 o
   3   4 -10       20.64       19.66      1.36 o
   4   4 -10       15.54       14.76      1.23 o
   5   4 -10        5.25        5.02      0.93 o
   6   4 -10       17.45       17.42      1.37 o
   7   4 -10        0.28        0.47      0.96 o
   8   4 -10       10.95       11.05      1.19 o
   9   4 -10        9.60       10.44      1.03 o
  10   4 -10        8.27       11.87      1.14 o
   1   5 -10       18.57       18.53      1.14 o
   2   5 -10       27.41       29.67      1.71 o
   3   5 -10       23.67       25.45      1.54 o
   4   5 -10       33.32       40.35      2.06 o
   5   5 -10       17.27       18.99      1.44 o
   6   5 -10        8.78        7.74      1.55 o
   7   5 -10        4.02        4.48      0.97 o
   8   5 -10        4.91        7.16      1.11 o
   9   5 -10        0.69        1.05      0.58 o
   0   6 -10       73.18       74.96      3.55 o
   1   6 -10       16.77       19.65      1.47 o
   2   6 -10        6.15        8.01      1.05 o
   3   6 -10       14.70       18.37      1.42 o
   4   6 -10       27.42       32.08      1.83 o
   5   6 -10       12.92       10.62      1.22 o
   6   6 -10        4.17        4.52      1.00 o
   7   6 -10        1.55        2.35      0.93 o
   8   6 -10        7.78        8.38      1.19 o
   1   7 -10        2.33        1.02      0.80 o
   2   7 -10       11.71       12.14      1.25 o
   3   7 -10       36.08       35.21      2.00 o
   4   7 -10        3.60        5.03      1.05 o
   5   7 -10        0.22        1.35      0.92 o
   6   7 -10       38.77       46.67      2.34 o
   0   8 -10        2.79        2.65      1.94 o
   1   8 -10       24.30       26.40      2.61 o
   2   8 -10        0.57        0.60      1.18 o
   3   8 -10        3.64        5.57      1.37 o
   4   8 -10       20.83       23.43      2.15 o
   2   0  -9      147.68      148.51      5.66 o
   4   0  -9       97.99       97.73      4.03 o
   6   0  -9       53.89       48.77      2.45 o
   8   0  -9       22.85       23.99      1.65 o
  10   0  -9        6.95        7.56      1.41 o
  12   0  -9        9.92       11.43      1.90 o
   0   1  -9      111.20      108.26      4.34 o
   1   1  -9      103.71       94.28      2.73 o
   2   1  -9       94.82       88.51      2.61 o
   3   1  -9        2.13        0.63      0.62 o
   4   1  -9       11.64       11.68      0.84 o
   5   1  -9       87.38       85.91      3.02 o
   6   1  -9        2.10        1.55      1.13 o
   7   1  -9       13.64       16.28      0.98 o
   8   1  -9        1.33        0.98      0.55 o
   9   1  -9       39.25       40.41      1.59 o
  10   1  -9        3.10        3.94      0.74 o
  11   1  -9       20.16       21.19      1.31 o
  12   1  -9       17.98       18.92      1.26 o
   1   2  -9       23.86       22.59      1.14 o
   2   2  -9       74.69       73.78      2.30 o
   3   2  -9       16.94       22.41      1.16 o
   4   2  -9      503.97      459.31     12.88 o
   5   2  -9        9.31        9.60      0.99 o
   6   2  -9       95.38       95.83      3.33 o
   7   2  -9       29.03       28.85      1.27 o
   8   2  -9        2.78        2.78      0.64 o
   9   2  -9       13.56       13.91      0.99 o
  10   2  -9        3.16        3.84      0.75 o
  11   2  -9        8.64       10.31      1.00 o
  12   2  -9       21.16       20.91      1.51 o
   0   3  -9       44.28       42.04      2.61 o
   1   3  -9        4.82        4.32      0.63 o
   2   3  -9      363.01      352.50      8.67 o
   3   3  -9      118.01      110.80      3.30 o
   4   3  -9        9.77       10.88      1.29 o
   5   3  -9       46.09       43.40      1.97 o
   6   3  -9       68.51       60.02      2.43 o
   7   3  -9        0.74        1.72      0.54 o
   8   3  -9       10.32       12.64      0.91 o
   9   3  -9        8.74        9.98      0.88 o
  10   3  -9       16.30       19.00      1.17 o
  11   3  -9       10.29       10.39      0.98 o
   1   4  -9       48.54       50.84      1.86 o
   2   4  -9      105.20      103.23      2.99 o
   3   4  -9       53.11       48.92      2.12 o
   4   4  -9       45.59       47.74      2.09 o
   5   4  -9       13.38       14.10      1.16 o
   6   4  -9       15.17       12.91      1.17 o
   7   4  -9       22.52       24.65      1.16 o
   8   4  -9        6.95        7.64      0.77 o
   9   4  -9        5.39        5.55      0.77 o
  10   4  -9       10.27       12.60      1.16 o
  11   4  -9       15.00       13.53      1.07 o
   0   5  -9      225.57      222.62     17.82 o
   1   5  -9      128.21      121.16      3.45 o
   2   5  -9        4.95        6.20      0.91 o
   3   5  -9       18.07       16.02      1.19 o
   4   5  -9        0.72        0.61      0.65 o
   5   5  -9        9.22       10.88      1.09 o
   6   5  -9        3.99        5.22      0.92 o
   7   5  -9       17.12       15.90      1.08 o
   8   5  -9       30.19       30.88      1.37 o
   9   5  -9       25.91       29.61      1.38 o
  10   5  -9        7.29        6.62      0.83 o
   1   6  -9       23.48       23.99      1.23 o
   2   6  -9        1.24        0.83      0.70 o
   3   6  -9       15.23       15.92      1.28 o
   4   6  -9        6.99        7.31      1.01 o
   5   6  -9       35.90       34.67      1.87 o
   6   6  -9        4.95        4.55      0.97 o
   7   6  -9        7.32        8.29      1.17 o
   8   6  -9        8.69       11.20      0.83 o
   9   6  -9        5.84        6.50      0.80 o
   0   7  -9       36.04       49.44      2.67 o
   1   7  -9        5.16        6.55      1.00 o
   2   7  -9       45.35       52.95      2.37 o
   3   7  -9        5.52        6.42      1.01 o
   4   7  -9       12.04       12.65      1.24 o
   5   7  -9        1.70        2.17      0.85 o
   6   7  -9       16.46       18.12      1.45 o
   7   7  -9        0.51        1.33      0.92 o
   8   7  -9        1.63        1.89      0.96 o
   1   8  -9       12.04       13.41      1.68 o
   2   8  -9        5.35        4.69      1.37 o
   3   8  -9        5.97        7.82      1.99 o
   4   8  -9        2.13        3.17      1.86 o
   5   8  -9       14.29       15.90      1.80 o
   6   8  -9       11.04       13.20      2.87 o
   7   8  -9       18.05       18.33      1.93 o
   0   9  -9       14.16       15.81      2.74 o
   1   9  -9       11.04       12.15      1.75 o
   2   9  -9        3.94        3.74      1.31 o
   3   9  -9        2.66        5.38      1.63 o
   4   9  -9        3.75        3.58      1.37 o
   0   0  -8      973.94      941.05     43.94 o
   2   0  -8      165.30      151.25      5.63 o
   4   0  -8      192.26      172.65      6.31 o
   6   0  -8       44.74       50.18      2.92 o
   8   0  -8       68.08       65.99      2.92 o
  10   0  -8       10.26        8.16      1.19 o
  12   0  -8        2.72        2.89      1.09 o
   1   1  -8       33.42       29.37      1.17 o
   2   1  -8       11.19       10.68      0.71 o
   3   1  -8      290.58      284.02      7.02 o
   4   1  -8       90.80       88.63      2.58 o
   5   1  -8      501.73      501.30     11.97 o
   6   1  -8       13.61       10.21      0.65 o
   7   1  -8       76.85       73.91      1.96 o
   8   1  -8       10.35       11.49      0.86 o
   9   1  -8       26.27       26.74      1.69 o
  10   1  -8       18.05       17.02      1.05 o
  11   1  -8        1.49        0.90      0.62 o
  12   1  -8        1.01        0.85      0.68 o
  13   1  -8        2.74        0.71      0.74 o
   0   2  -8       13.86       15.54      1.81 o
   1   2  -8       82.39       81.55      2.39 o
   2   2  -8        1.57        1.08      0.45 o
   3   2  -8      531.83      527.67     12.56 o
   4   2  -8        0.63        0.83      0.51 o
   5   2  -8       85.39       86.75      2.45 o
   6   2  -8        8.17        6.58      0.63 o
   7   2  -8       15.04       14.68      0.79 o
   8   2  -8        2.28        3.82      0.62 o
   9   2  -8        3.19        2.95      0.65 o
  10   2  -8       40.41       44.16      1.70 o
  11   2  -8        5.62        5.46      0.81 o
  12   2  -8       30.30       30.76      1.58 o
  13   2  -8       18.35       18.88      1.28 o
   1   3  -8       97.19       91.45      3.22 o
   2   3  -8       39.45       38.86      1.46 o
   3   3  -8      418.56      423.61     12.47 o
   4   3  -8      130.10      119.67      3.32 o
   5   3  -8       74.47       76.80      2.60 o
   6   3  -8       22.66       22.01      1.23 o
   7   3  -8       50.94       47.01      1.64 o
   8   3  -8        6.43        6.16      0.65 o
   9   3  -8        8.31        8.53      0.74 o
  10   3  -8        6.11        4.49      0.89 o
  11   3  -8       28.64       32.14      1.52 o
  12   3  -8        1.55        1.80      0.75 o
   0   4  -8      145.66      140.85      5.40 o
   1   4  -8      702.72      667.97     15.82 o
   2   4  -8      211.82      201.54      5.18 o
   3   4  -8       36.29       35.83      1.40 o
   4   4  -8       25.46       22.03      1.34 o
   5   4  -8       12.24       12.34      1.02 o
   6   4  -8       21.06       19.52      0.98 o
   7   4  -8       58.80       57.82      1.91 o
   8   4  -8       38.58       36.31      1.46 o
   9   4  -8       34.48       36.34      1.59 o
  10   4  -8       19.80       17.82      1.61 o
  11   4  -8        9.51       10.84      0.98 o
  12   4  -8        5.33        4.64      0.99 o
   1   5  -8       68.58       66.93      2.16 o
   2   5  -8       20.55       20.33      1.32 o
   3   5  -8       52.70       52.78      2.19 o
   4   5  -8       31.75       28.51      1.54 o
   5   5  -8        0.42        0.11      0.62 o
   6   5  -8       38.30       38.12      1.68 o
   7   5  -8        3.99        2.75      0.59 o
   8   5  -8       25.23       26.27      1.65 o
   9   5  -8       11.34       11.83      1.17 o
  10   5  -8       14.57       13.02      0.92 o
  11   5  -8        0.50        0.59      0.81 o
   0   6  -8       67.28       72.65      3.27 o
   1   6  -8        1.26        1.97      0.61 o
   2   6  -8        4.67        5.36      0.87 o
   3   6  -8       15.43       16.89      2.16 o
   4   6  -8        8.22        6.15      0.92 o
   5   6  -8       22.14       21.90      1.42 o
   6   6  -8       46.65       45.12      2.11 o
   7   6  -8        4.57        5.00      0.63 o
   8   6  -8       49.27       47.82      2.26 o
   9   6  -8        4.20        5.28      0.76 o
  10   6  -8       11.74       12.13      1.01 o
   1   7  -8        9.62        8.19      1.00 o
   2   7  -8       15.66       15.43      1.24 o
   3   7  -8        2.97        1.69      0.76 o
   4   7  -8       53.57       52.42      2.28 o
   5   7  -8        1.33        0.94      0.78 o
   6   7  -8       31.35       34.43      2.14 o
   7   7  -8        2.70        3.65      0.66 o
   8   7  -8        3.95        2.49      1.14 o
   9   7  -8        5.61        7.61      0.92 o
   0   8  -8       50.31       47.36      3.89 o
   1   8  -8       20.32       23.10      2.00 o
   2   8  -8        4.55        5.29      1.21 o
   3   8  -8       11.83        8.05      1.59 o
   4   8  -8        0.02       -0.62      0.94 o
   5   8  -8        3.04        3.75      1.18 o
   6   8  -8        1.51        1.60      1.12 o
   7   8  -8       12.70       16.20      2.96 o
   8   8  -8        1.93        2.55      0.73 o
   1   9  -8       29.40       30.00      2.25 o
   2   9  -8       11.23       11.80      1.65 o
   3   9  -8        0.65        1.04      1.09 o
   4   9  -8        4.97        3.27      1.18 o
   5   9  -8        0.59       -0.02      1.08 o
   6   9  -8        8.26        7.49      1.46 o
   0  10  -8        3.70        8.22      2.12 o
   1  10  -8        0.01        0.97      1.12 o
   2  10  -8        0.07       -0.50      1.09 o
   3  10  -8        9.07        7.88      1.53 o
   2   0  -7      551.94      557.34     18.61 o
   4   0  -7       62.69       63.47      2.68 o
   6   0  -7      149.49      147.77      4.29 o
   8   0  -7       92.84       88.62      3.57 o
  10   0  -7        8.71        9.76      1.19 o
  12   0  -7       85.42       88.15      3.81 o
  14   0  -7        8.22        9.15      1.46 o
   0   1  -7      358.08      370.68     12.58 o
   1   1  -7       55.74       52.39      1.65 o
   2   1  -7       57.16       58.83      1.80 o
   3   1  -7      123.90      118.96      3.17 o
   4   1  -7      124.11      127.94      3.26 o
   5   1  -7      184.22      173.11      3.47 o
   6   1  -7       37.06       36.71      1.08 o
   7   1  -7       90.10       88.88      2.48 o
   8   1  -7       33.70       33.67      1.17 o
   9   1  -7       56.42       59.06      1.92 o
  10   1  -7       31.33       30.91      1.34 o
  11   1  -7       14.94       14.08      1.00 o
  12   1  -7        6.93        7.89      1.08 o
  13   1  -7        0.96        0.15      0.66 o
  14   1  -7        1.18        2.36      0.94 o
   1   2  -7        0.47        0.55      0.45 o
   2   2  -7      229.33      231.99      5.76 o
   3   2  -7       16.85       18.74      1.09 o
   4   2  -7      325.87      330.88      6.93 o
   5   2  -7       42.40       41.76      1.26 o
   6   2  -7      367.34      335.85      7.01 o
   7   2  -7       54.12       52.20      1.53 o
   8   2  -7       43.66       38.78      1.30 o
   9   2  -7       22.48       24.94      1.06 o
  10   2  -7        9.30       11.35      0.87 o
  11   2  -7        1.35        2.36      0.67 o
  12   2  -7        2.95        3.07      0.80 o
  13   2  -7        1.60        1.93      0.52 o
   0   3  -7      705.31      660.71     22.00 o
   1   3  -7      343.74      319.53      7.74 o
   2   3  -7       52.14       50.37      1.63 o
   3   3  -7       34.03       28.81      1.14 o
   4   3  -7       83.37       82.89      2.02 o
   5   3  -7       49.99       47.91      1.55 o
   6   3  -7       88.11       86.97      2.18 o
   7   3  -7       82.65       78.29      2.04 o
   8   3  -7       56.57       50.41      1.53 o
   9   3  -7       25.71       27.10      1.11 o
  10   3  -7       10.95       10.49      0.68 o
  11   3  -7       11.13       10.84      0.72 o
  12   3  -7       12.63       15.66      0.88 o
  13   3  -7        3.03        3.20      0.69 o
   1   4  -7      137.40      129.31      3.47 o
   2   4  -7       93.39       86.04      4.07 o
   3   4  -7       26.00       25.56      1.11 o
   4   4  -7      124.61      128.27      4.06 o
   5   4  -7       26.61       26.94      1.20 o
   6   4  -7       13.48       15.13      0.85 o
   7   4  -7        1.41        1.69      0.46 o
   8   4  -7       28.23       23.52      1.03 o
   9   4  -7       10.10        9.86      0.63 o
  10   4  -7       12.38       12.52      0.71 o
  11   4  -7        0.86        1.07      0.53 o
  12   4  -7       22.45       25.53      1.26 o
  13   4  -7        1.38        0.94      0.74 o
   0   5  -7      498.83      476.14     16.15 o
   1   5  -7      474.86      454.73     10.92 o
   2   5  -7      105.43      100.86      3.76 o
   3   5  -7       42.11       39.28      2.24 o
   4   5  -7       18.14       17.63      1.22 o
   5   5  -7        2.12        2.66      0.45 o
   6   5  -7        8.35       11.34      0.74 o
   7   5  -7       17.96       16.99      1.25 o
   8   5  -7        6.82        7.39      0.57 o
   9   5  -7       42.74       39.34      1.30 o
  10   5  -7       23.58       24.24      1.31 o
  11   5  -7       28.49       29.94      1.23 o
  12   5  -7       16.60       18.48      1.33 o
   1   6  -7      136.40      133.50      3.75 o
   2   6  -7       30.44       30.61      1.49 o
   3   6  -7      139.30      137.84      4.39 o
   4   6  -7       62.52       60.28      2.41 o
   5   6  -7       29.27       27.78      2.49 o
   6   6  -7        6.35        6.83      0.84 o
   7   6  -7      112.57      114.67      3.15 o
   8   6  -7       20.50       19.22      0.91 o
   9   6  -7       16.89       17.23      0.89 o
  10   6  -7        5.03        4.30      0.76 o
  11   6  -7        2.98        1.74      0.67 o
   0   7  -7      119.63      127.09      7.51 o
   1   7  -7        1.66        1.90      1.37 o
   2   7  -7      123.97      117.97      5.20 o
   3   7  -7       17.71       19.84      1.70 o
   4   7  -7       56.12       52.68      2.81 o
   5   7  -7        0.32        0.30      0.84 o
   6   7  -7       28.83       31.59      1.39 o
   7   7  -7       25.75       24.54      1.31 o
   8   7  -7        2.19        2.15      0.56 o
   9   7  -7        3.61        3.14      0.80 o
  10   7  -7        8.12        8.26      0.89 o
   1   8  -7       17.87       20.23      1.78 o
   2   8  -7       12.75       12.71      1.50 o
   3   8  -7       11.23       12.36      2.30 o
   4   8  -7        8.24        9.86      1.59 o
   5   8  -7      104.01      105.99      4.77 o
   6   8  -7        0.62        0.66      0.52 o
   7   8  -7       20.02       24.62      1.90 o
   8   8  -7        3.09        1.61      0.63 o
   9   8  -7        9.80       11.99      0.99 o
   0   9  -7        0.24       -0.09      1.24 o
   1   9  -7       16.08       17.62      5.17 o
   2   9  -7        9.77        9.72      2.03 o
   3   9  -7        4.47        5.10      1.25 o
   4   9  -7        2.16        3.58      1.18 o
   5   9  -7       11.05        9.33      1.51 o
   6   9  -7        4.56        5.83      0.69 o
   7   9  -7       11.93       15.06      2.52 o
   8   9  -7        3.81        4.70      0.94 o
   1  10  -7        4.73        3.74      1.28 o
   2  10  -7        4.24        3.46      1.18 o
   3  10  -7       31.52       30.80      2.96 o
   4  10  -7        2.24        4.63      1.38 o
   5  10  -7       24.57       29.24      2.40 o
   0  11  -7        8.51       11.84      2.47 o
   1  11  -7       11.58       14.07      1.80 o
   0   0  -6     4848.24     5151.47    235.85 o
   2   0  -6     1693.75     1599.82     52.15 o
   4   0  -6      279.48      284.13      7.61 o
   6   0  -6      238.41      220.14      6.04 o
   8   0  -6      268.14      267.60      8.98 o
  10   0  -6        3.27        4.87      0.97 o
  12   0  -6       26.61       26.91      1.12 o
  14   0  -6        1.89        0.41      0.99 o
   1   1  -6       30.38       29.69      1.35 o
   2   1  -6       96.04       99.14      2.65 o
   3   1  -6      307.16      300.33      6.27 o
   4   1  -6       32.96       34.18      0.93 o
   5   1  -6      221.96      207.38      4.04 o
   6   1  -6      274.15      259.72      5.00 o
   7   1  -6      387.05      361.25      8.30 o
   8   1  -6      246.16      251.50      5.37 o
   9   1  -6       34.31       33.42      1.15 o
  10   1  -6       79.55       78.05      1.95 o
  11   1  -6       11.14       11.51      0.68 o
  12   1  -6       13.41       13.96      0.79 o
  13   1  -6       14.92       15.12      0.83 o
  14   1  -6        1.83        1.89      0.59 o
   0   2  -6     1687.12     1713.15     55.83 o
   1   2  -6       90.77       93.30      2.53 o
   2   2  -6      199.70      208.70      5.14 o
   3   2  -6      147.93      138.79      3.07 o
   4   2  -6       52.70       51.29      1.22 o
   5   2  -6       16.35       14.90      0.61 o
   6   2  -6      173.93      166.79      3.67 o
   7   2  -6       33.95       31.20      1.08 o
   8   2  -6       34.93       32.44      1.14 o
   9   2  -6       61.38       58.90      1.45 o
  10   2  -6       41.03       38.59      1.23 o
  11   2  -6       15.09       15.92      0.80 o
  12   2  -6        5.64        5.44      0.61 o
  13   2  -6        2.95        2.87      0.61 o
  14   2  -6        0.31        0.34      0.56 o
   1   3  -6       57.72       54.76      1.67 o
   2   3  -6      132.42      132.33      4.01 o
   3   3  -6       84.45       79.43      1.88 o
   4   3  -6       81.60       79.51      1.91 o
   5   3  -6      275.91      265.99      7.22 o
   6   3  -6       94.49       97.96      2.35 o
   7   3  -6       14.63       12.41      0.59 o
   8   3  -6       14.96       16.51      0.69 o
   9   3  -6       63.36       61.81      1.53 o
  10   3  -6        2.57        2.01      0.45 o
  11   3  -6        6.20        6.13      0.62 o
  12   3  -6        6.50        5.14      0.68 o
  13   3  -6       27.80       29.16      1.74 o
  14   3  -6        0.15       -0.18      0.74 o
   0   4  -6      465.62      463.46     15.59 o
   1   4  -6      126.35      117.53      3.89 o
   2   4  -6       95.53       98.47      2.70 o
   3   4  -6       88.87       87.97      2.47 o
   4   4  -6        7.29        7.20      0.44 o
   5   4  -6       31.60       31.35      1.16 o
   6   4  -6       73.74       69.54      1.82 o
   7   4  -6        3.02        2.84      0.41 o
   8   4  -6      109.97      106.06      2.30 o
   9   4  -6       67.59       64.59      1.61 o
  10   4  -6       50.12       47.94      1.36 o
  11   4  -6       63.93       61.96      1.90 o
  12   4  -6        0.42       -0.40      0.69 o
  13   4  -6       11.64       11.86      2.61 o
   1   5  -6      193.74      187.64      4.77 o
   2   5  -6      273.69      268.54     10.60 o
   3   5  -6        3.62        3.89      0.52 o
   4   5  -6      160.46      162.48      5.36 o
   5   5  -6       29.08       29.95      1.28 o
   6   5  -6       85.59       80.38      1.95 o
   7   5  -6       23.53       21.14      0.80 o
   8   5  -6        7.48        6.43      0.52 o
   9   5  -6       33.50       32.71      1.08 o
  10   5  -6       17.95       15.39      0.81 o
  11   5  -6        5.32        4.97      0.87 o
  12   5  -6        3.34        3.83      1.24 o
  13   5  -6        4.34        2.97      1.06 o
   0   6  -6      263.39      253.00     10.79 o
   1   6  -6        0.32        0.05      0.50 o
   2   6  -6      192.53      187.35      5.73 o
   3   6  -6      112.61      108.37      3.60 o
   4   6  -6       53.47       48.03      2.06 o
   5   6  -6       22.58       24.42      1.04 o
   6   6  -6        6.59        5.28      0.49 o
   7   6  -6        8.06        7.45      0.60 o
   8   6  -6        8.68        8.93      0.67 o
   9   6  -6       11.30       11.56      0.80 o
  10   6  -6       20.95       18.90      1.17 o
  11   6  -6       21.03       19.01      1.22 o
  12   6  -6        1.27        0.73      0.64 o
   1   7  -6       25.91       26.95      1.90 o
   2   7  -6       41.07       43.75      2.40 o
   3   7  -6       71.12       68.07      3.28 o
   4   7  -6       75.42       79.27      2.57 o
   5   7  -6       25.03       19.52      1.10 o
   6   7  -6       83.76       77.18      2.18 o
   7   7  -6        2.07        2.33      0.52 o
   8   7  -6        9.10       10.75      0.79 o
   9   7  -6        3.84        3.21      0.69 o
  10   7  -6        3.65        1.66      0.71 o
  11   7  -6       18.20       16.34      1.39 o
   0   8  -6       18.52       15.90      2.21 o
   1   8  -6       54.01       48.92      3.27 o
   2   8  -6        6.89        7.19      1.24 o
   3   8  -6        9.15        8.51      1.24 o
   4   8  -6       11.07        9.88      0.98 o
   5   8  -6        1.30        1.32      0.88 o
   6   8  -6       11.64       10.18      0.73 o
   7   8  -6       15.53       13.94      0.92 o
   8   8  -6        2.31        2.46      0.65 o
   9   8  -6       10.56       10.25      0.94 o
  10   8  -6        0.81        0.82      0.71 o
   1   9  -6        4.18        3.96      1.50 o
   2   9  -6       25.04       26.96      2.00 o
   3   9  -6        3.67        3.99      1.12 o
   4   9  -6       43.76       48.37      2.63 o
   5   9  -6        1.91        2.25      0.64 o
   6   9  -6       16.10       19.53      1.19 o
   7   9  -6        0.43        0.79      0.58 o
   8   9  -6        3.65        3.56      0.73 o
   9   9  -6        3.30        3.44      0.80 o
   0  10  -6        2.39        3.45      1.68 o
   1  10  -6        7.64        7.57      1.37 o
   2  10  -6        5.56        7.69      1.40 o
   3  10  -6        5.78        8.63      1.40 o
   4  10  -6        1.86        2.51      0.60 o
   5  10  -6       19.52       24.24      3.61 o
   6  10  -6        3.12        3.35      1.06 o
   7  10  -6        0.07       -0.05      0.66 o
   1  11  -6        0.20       -0.27      1.00 o
   2  11  -6        0.83        0.27      0.99 o
   3  11  -6       13.25       15.29      1.84 o
   4  11  -6       37.73       42.46      2.14 o
   2   0  -5       14.80        7.31      1.19 o
   4   0  -5      468.13      456.09     14.37 o
   6   0  -5      705.99      654.29     17.02 o
   8   0  -5     1111.98     1076.85     23.25 o
  10   0  -5      262.25      254.24      6.60 o
  12   0  -5        0.28       -0.49      0.53 o
  14   0  -5       24.49       28.02      2.30 o
   0   1  -5       54.12       63.38      2.50 o
   1   1  -5     1479.42     1482.55     34.09 o
   2   1  -5     1198.06     1266.66     29.22 o
   3   1  -5      100.48       96.22      2.14 o
   4   1  -5      214.69      208.13      4.00 o
   5   1  -5       46.24       52.48      1.23 o
   6   1  -5      188.82      193.13      3.63 o
   7   1  -5      127.16      121.29      2.43 o
   8   1  -5      348.04      338.13      6.23 o
   9   1  -5      137.03      138.91      2.80 o
  10   1  -5      115.76      119.29      2.38 o
  11   1  -5       26.88       28.18      0.85 o
  12   1  -5        4.50        4.64      0.41 o
  13   1  -5        1.76        2.28      0.43 o
  14   1  -5       11.30       11.93      0.69 o
  15   1  -5        2.46        2.97      0.57 o
   1   2  -5      242.33      253.85      6.12 o
   2   2  -5      356.35      343.15      9.46 o
   3   2  -5      112.13      116.29      2.58 o
   4   2  -5      716.63      687.52     12.57 o
   5   2  -5      116.96      126.24      2.56 o
   6   2  -5      572.93      552.39      9.91 o
   7   2  -5       49.97       51.08      1.25 o
   8   2  -5       66.23       62.21      1.47 o
   9   2  -5        9.29        8.42      0.53 o
  10   2  -5       23.14       23.59      1.19 o
  11   2  -5       11.54       11.09      0.70 o
  12   2  -5       47.53       51.13      1.53 o
  13   2  -5        0.95        1.77      0.60 o
  14   2  -5       39.76       43.73      2.16 o
  15   2  -5        9.14       10.12      1.16 o
   0   3  -5      903.18      880.66     28.91 o
   1   3  -5      322.78      332.67      7.94 o
   2   3  -5      423.39      392.74      9.31 o
   3   3  -5       82.56       86.83      2.57 o
   4   3  -5      218.04      210.00      4.22 o
   5   3  -5       11.41       10.75      0.43 o
   6   3  -5       43.33       45.35      1.13 o
   7   3  -5      122.47      127.86      2.60 o
   8   3  -5      175.19      173.83      3.42 o
   9   3  -5       18.44       20.11      0.80 o
  10   3  -5       36.99       36.90      1.12 o
  11   3  -5       31.52       34.10      1.09 o
  12   3  -5       42.56       41.22      1.54 o
  13   3  -5       11.83       12.23      1.14 o
  14   3  -5       16.71       18.38      1.68 o
   1   4  -5       22.54       23.88      0.95 o
   2   4  -5      106.43      101.84      2.73 o
   3   4  -5      156.03      154.28      3.47 o
   4   4  -5       89.93       84.15      1.95 o
   5   4  -5        7.89        9.30      0.46 o
   6   4  -5       22.91       22.10      0.75 o
   7   4  -5       22.69       24.29      0.83 o
   8   4  -5      136.74      128.65      2.68 o
   9   4  -5       20.66       19.86      0.81 o
  10   4  -5       39.17       37.03      1.13 o
  11   4  -5       21.53       21.56      1.43 o
  12   4  -5       16.37       15.54      1.68 o
  13   4  -5        6.87        4.86      0.91 o
  14   4  -5        5.26        6.59      1.02 o
   0   5  -5      646.01      672.99     52.57 o
   1   5  -5      399.32      421.29     11.77 o
   2   5  -5      416.28      426.02     12.08 o
   3   5  -5      235.41      238.58      8.53 o
   4   5  -5      191.73      174.85      4.00 o
   5   5  -5      106.50       92.76      2.19 o
   6   5  -5       10.32        9.66      0.91 o
   7   5  -5       86.69       79.18      1.82 o
   8   5  -5        9.32        8.91      0.57 o
   9   5  -5      164.38      147.29      3.33 o
  10   5  -5       71.27       67.66      2.42 o
  11   5  -5       21.42       21.25      1.21 o
  12   5  -5       27.59       29.73      1.49 o
  13   5  -5        1.06        1.47      0.80 o
   1   6  -5       63.07       63.68      2.94 o
   2   6  -5       40.23       39.73      2.15 o
   3   6  -5      448.98      430.28     12.45 o
   4   6  -5      284.12      270.24      6.17 o
   5   6  -5      355.76      344.50      7.78 o
   6   6  -5       32.54       28.69      1.10 o
   7   6  -5       16.31       17.24      0.89 o
   8   6  -5       57.28       53.34      1.68 o
   9   6  -5        2.25        4.03      0.72 o
  10   6  -5       33.38       34.40      1.53 o
  11   6  -5       18.41       15.70      1.08 o
  12   6  -5       22.38       21.41      1.45 o
  13   6  -5        5.33        5.54      0.89 o
   0   7  -5       59.58       58.58      2.14 o
   1   7  -5       23.66       25.79      0.85 o
   2   7  -5      357.80      325.13      8.84 o
   3   7  -5      151.01      150.13      4.95 o
   4   7  -5        7.27        6.09      0.79 o
   5   7  -5       26.36       28.45      1.37 o
   6   7  -5        1.79        1.63      0.46 o
   7   7  -5        1.88        2.31      0.50 o
   8   7  -5       27.81       28.46      1.34 o
   9   7  -5        7.80        6.93      0.80 o
  10   7  -5       38.33       36.28      2.20 o
  11   7  -5        4.76        4.11      0.79 o
  12   7  -5       14.77       16.26      2.00 o
   1   8  -5       15.18       12.25      1.06 o
   2   8  -5        1.27        0.68      0.87 o
   3   8  -5       29.24       23.69      2.96 o
   4   8  -5      130.82      128.65      3.87 o
   5   8  -5       62.76       57.47      2.18 o
   6   8  -5        1.44        2.60      0.67 o
   7   8  -5       45.98       50.82      1.73 o
   8   8  -5        3.89        4.55      0.71 o
   9   8  -5        2.97        2.77      0.68 o
  10   8  -5        9.67        9.55      0.98 o
  11   8  -5        0.52       -0.42      0.65 o
   0   9  -5       13.73       13.34      2.12 o
   1   9  -5        0.42       -0.10      0.93 o
   2   9  -5       45.09       43.57      2.96 o
   3   9  -5        3.11        3.25      1.06 o
   4   9  -5       10.47        9.62      0.98 o
   5   9  -5       19.14       15.72      1.16 o
   6   9  -5       11.60        8.13      0.97 o
   7   9  -5        3.81        3.75      1.04 o
   8   9  -5       10.60        8.65      0.89 o
   9   9  -5        2.64        2.21      0.74 o
  10   9  -5        4.94        5.18      1.22 o
   1  10  -5        3.65        1.41      1.09 o
   2  10  -5       19.08       20.08      2.12 o
   3  10  -5       31.87       34.54      2.34 o
   4  10  -5        1.59        1.14      1.04 o
   5  10  -5       23.34       26.56      1.54 o
   6  10  -5        2.22        1.96      0.98 o
   7  10  -5        7.28        8.38      1.27 o
   8  10  -5        2.66        2.74      0.74 o
   0  11  -5        5.18        4.51      1.86 o
   1  11  -5        7.68        8.42      1.43 o
   2  11  -5        0.05       -0.32      0.95 o
   3  11  -5        6.62        8.97      1.48 o
   4  11  -5        3.79        2.64      1.23 o
   5  11  -5        3.99        4.44      1.18 o
   0   0  -4     2329.36     2386.47    109.40 o
   2   0  -4      439.73      457.03     11.81 o
   4   0  -4      231.97      253.98      6.73 o
   6   0  -4      808.38      803.17     17.29 o
   8   0  -4      423.21      392.86      8.72 o
  10   0  -4      583.24      570.75     14.25 o
  12   0  -4       12.28       11.15      0.92 o
  14   0  -4        0.03       -0.29      0.71 o
   1   1  -4      484.37      486.03     11.35 o
   2   1  -4      934.03     1020.84     20.09 o
   3   1  -4      275.51      276.61      9.15 o
   4   1  -4       30.89       35.79      0.78 o
   5   1  -4     1002.49      965.94     15.95 o
   6   1  -4       10.11       10.34      0.43 o
   7   1  -4       39.73       37.11      0.76 o
   8   1  -4        9.57        9.42      0.41 o
   9   1  -4        4.74        3.95      0.51 o
  10   1  -4      403.05      396.82      7.11 o
  11   1  -4        2.10        2.37      0.38 o
  12   1  -4       60.88       60.95      1.46 o
  13   1  -4       56.37       56.98      1.55 o
  14   1  -4       11.60       11.22      0.75 o
  15   1  -4       15.07       16.72      1.02 o
   0   2  -4       13.61       11.24      1.33 o
   1   2  -4      344.51      394.80      9.27 o
   2   2  -4     1592.29     1652.31     33.20 o
   3   2  -4        3.16        2.13      0.22 o
   4   2  -4      523.07      586.89      9.75 o
   5   2  -4       52.72       52.67      1.08 o
   6   2  -4       98.74       97.80      1.84 o
   7   2  -4       84.85       87.44      1.84 o
   8   2  -4       35.33       35.17      0.97 o
   9   2  -4        7.83        7.04      0.37 o
  10   2  -4       54.11       55.67      1.32 o
  11   2  -4        8.00        8.81      0.50 o
  12   2  -4       82.66       86.11      2.05 o
  13   2  -4       51.00       51.38      1.59 o
  14   2  -4        9.85        9.74      0.77 o
  15   2  -4        1.46        1.93      0.58 o
   1   3  -4      276.21      302.83      8.36 o
   2   3  -4      127.09      127.80      3.69 o
   3   3  -4     2265.27     2353.30     38.50 o
   4   3  -4      111.05      112.51      2.05 o
   5   3  -4      302.41      286.36      5.27 o
   6   3  -4      180.20      189.23      3.62 o
   7   3  -4      500.63      491.35      8.91 o
   8   3  -4       88.57       84.05      1.86 o
   9   3  -4       56.38       55.47      1.38 o
  10   3  -4       59.93       54.67      1.40 o
  11   3  -4       63.60       66.75      2.95 o
  12   3  -4        7.14        7.25      0.52 o
  13   3  -4        4.85        4.87      1.00 o
  14   3  -4       26.56       25.96      1.68 o
  15   3  -4        6.67        6.80      1.06 o
   0   4  -4      789.62      815.69     37.74 o
   1   4  -4      772.61      780.73     21.88 o
   2   4  -4      291.30      295.86      8.86 o
   3   4  -4       14.54       13.90      0.65 o
   4   4  -4      137.14      137.68      2.65 o
   5   4  -4        4.64        5.43      0.37 o
   6   4  -4      116.87      117.59      2.40 o
   7   4  -4      447.81      417.20      7.62 o
   8   4  -4      156.78      156.55      3.10 o
   9   4  -4       30.62       32.22      1.00 o
  10   4  -4       49.49       46.99      1.55 o
  11   4  -4       61.38       63.08      2.96 o
  12   4  -4       40.09       40.75      1.71 o
  13   4  -4        1.78        1.02      0.74 o
  14   4  -4        2.00        0.62      1.33 o
   1   5  -4       81.62       90.97      2.99 o
   2   5  -4       58.83       59.60      1.46 o
   3   5  -4       27.39       22.66      0.93 o
   4   5  -4      104.63       98.09      2.55 o
   5   5  -4       81.31       81.50      1.99 o
   6   5  -4       74.67       68.92      1.71 o
   7   5  -4       13.17       13.57      0.71 o
   8   5  -4       65.97       60.57      1.72 o
   9   5  -4       89.64       86.96      2.13 o
  10   5  -4        2.77        4.66      0.82 o
  11   5  -4        0.67        1.00      0.60 o
  12   5  -4        9.13        7.82      0.88 o
  13   5  -4        7.93        9.83      0.98 o
  14   5  -4       16.35       19.74      1.52 o
   0   6  -4      558.69      540.69     52.49 o
   1   6  -4      210.10      204.11      5.57 o
   2   6  -4      271.50      262.55      9.72 o
   3   6  -4       65.62       68.73      2.24 o
   4   6  -4       84.49       87.26      2.70 o
   5   6  -4      101.85      101.14      3.05 o
   6   6  -4       18.93       19.47      1.06 o
   7   6  -4       31.35       24.84      1.24 o
   8   6  -4       19.30       17.95      0.90 o
   9   6  -4       30.23       31.83      1.50 o
  10   6  -4       23.54       20.06      1.19 o
  11   6  -4       13.76       13.57      1.02 o
  12   6  -4        5.15        7.31      0.91 o
  13   6  -4        8.61        8.44      0.96 o
   1   7  -4       24.03       25.80      1.62 o
   2   7  -4      108.79      102.65      2.29 o
   3   7  -4       69.36       71.32      2.39 o
   4   7  -4      255.62      249.15      6.94 o
   5   7  -4      136.54      127.36      4.63 o
   6   7  -4      306.42      326.63     11.35 o
   7   7  -4       11.47       11.55      0.93 o
   8   7  -4       26.26       28.54      1.73 o
   9   7  -4       15.96       12.65      0.96 o
  10   7  -4       17.30       19.16      1.20 o
  11   7  -4        7.87        8.86      0.94 o
  12   7  -4        0.43       -0.17      0.86 o
   0   8  -4       16.23       16.17      2.12 o
   1   8  -4      202.12      196.40      7.31 o
   2   8  -4      108.33      103.74      5.73 o
   3   8  -4      136.97      120.25      3.69 o
   4   8  -4       36.90       39.42      1.67 o
   5   8  -4        5.42        5.04      0.72 o
   6   8  -4       31.64       33.23      1.52 o
   7   8  -4       32.09       33.13      3.18 o
   8   8  -4       22.99       22.91      1.63 o
   9   8  -4       39.01       38.38      2.22 o
  10   8  -4        6.26        7.34      0.87 o
  11   8  -4        5.40        5.42      0.88 o
   1   9  -4       11.17       11.84      1.81 o
   2   9  -4       58.17       58.92      3.06 o
   3   9  -4        0.01       -0.68      0.68 o
   4   9  -4        9.87       10.86      0.95 o
   5   9  -4        9.51        9.46      1.06 o
   6   9  -4       17.09       18.76      1.58 o
   7   9  -4       11.07       10.89      1.26 o
   8   9  -4       29.61       31.01      3.45 o
   9   9  -4        8.90        7.46      2.03 o
  10   9  -4        0.13       -0.19      0.61 o
   0  10  -4      100.14      101.62      6.36 o
   1  10  -4       22.00       17.45      1.72 o
   2  10  -4       14.84       12.76      2.21 o
   3  10  -4       18.43       23.65      1.42 o
   4  10  -4       16.28       16.48      1.20 o
   5  10  -4        3.62        5.78      1.08 o
   6  10  -4       14.59       16.74      1.55 o
   7  10  -4        9.88        9.87      1.39 o
   8  10  -4        4.58        5.90      1.23 o
   9  10  -4        2.78        2.22      1.06 o
   1  11  -4        4.35        2.20      1.09 o
   2  11  -4       24.71       22.74      1.92 o
   3  11  -4       13.19       11.90      1.58 o
   4  11  -4       11.60       11.54      3.27 o
   5  11  -4        9.33       10.94      1.39 o
   6  11  -4       15.36       18.50      1.75 o
   0  12  -4       17.62       20.32      2.83 o
   1  12  -4        2.46        2.16      1.15 o
   2  12  -4        8.29        7.49      1.94 o
   3  12  -4        2.57        3.27      1.86 o
   2   0  -3     1663.80     1623.32     41.22 o
   4   0  -3     1075.16     1042.51     22.32 o
   6   0  -3      763.03      761.66     16.45 o
   8   0  -3      102.07       97.90      2.40 o
  10   0  -3       40.41       40.33      1.47 o
  12   0  -3       17.48       16.76      1.01 o
  14   0  -3       26.07       25.04      1.54 o
  16   0  -3        3.67        5.21      1.15 o
   0   1  -3     2172.40     2305.84     74.72 o
   1   1  -3     4920.84     4753.52     95.03 o
   2   1  -3     1471.42     1427.47     25.63 o
   3   1  -3     2520.97     2477.57     40.45 o
   4   1  -3      168.48      183.72      3.16 o
   5   1  -3      761.78      764.48     12.33 o
   6   1  -3      172.06      184.59      3.12 o
   7   1  -3      151.54      152.06      2.48 o
   8   1  -3      116.01      111.57      2.03 o
   9   1  -3      227.76      216.95      3.74 o
  10   1  -3       13.35       11.43      0.51 o
  11   1  -3      189.03      184.54      3.53 o
  12   1  -3       12.39       13.20      0.71 o
  13   1  -3       70.98       71.84      1.99 o
  14   1  -3        6.42        5.88      0.80 o
  15   1  -3        1.18        0.59      0.62 o
   1   2  -3      224.95      230.72      6.36 o
   2   2  -3      805.75      777.92     13.31 o
   3   2  -3       86.68       79.61      1.46 o
   4   2  -3     3609.15     3789.36     62.00 o
   5   2  -3     2257.87     2331.43     40.80 o
   6   2  -3      198.78      187.42      3.20 o
   7   2  -3      295.55      299.03      5.00 o
   8   2  -3       33.04       34.07      0.86 o
   9   2  -3       69.48       66.80      1.38 o
  10   2  -3      117.26      114.96      2.32 o
  11   2  -3       65.02       68.00      1.66 o
  12   2  -3      106.44      102.22      2.58 o
  13   2  -3       17.27       15.43      0.89 o
  14   2  -3        7.37        8.69      1.24 o
  15   2  -3        1.69        0.66      0.57 o
   0   3  -3     1259.30     1145.03     90.04 o
   1   3  -3      145.15      122.81      2.92 o
   2   3  -3     1343.52     1458.46     28.93 o
   3   3  -3      509.38      535.58     10.59 o
   4   3  -3      107.16      121.04      2.71 o
   5   3  -3       88.81       89.86      1.82 o
   6   3  -3      119.00      120.13      2.38 o
   7   3  -3       24.94       27.88      0.82 o
   8   3  -3       15.68       13.93      0.49 o
   9   3  -3      146.04      138.75      2.50 o
  10   3  -3       71.53       73.90      1.62 o
  11   3  -3      151.72      148.83      3.18 o
  12   3  -3       29.08       26.57      1.04 o
  13   3  -3        8.26        9.54      0.73 o
  14   3  -3        1.55        2.06      1.24 o
  15   3  -3        1.95        1.54      0.58 o
   1   4  -3      205.58      198.45      4.11 o
   2   4  -3      453.61      477.32      9.22 o
   3   4  -3       26.26       33.25      1.50 o
   4   4  -3      179.77      186.37      3.49 o
   5   4  -3      140.82      135.84      3.43 o
   6   4  -3      659.76      672.89     13.09 o
   7   4  -3      490.42      473.71     10.59 o
   8   4  -3       50.28       46.58      1.59 o
   9   4  -3      246.57      241.16      5.01 o
  10   4  -3       51.26       52.91      1.65 o
  11   4  -3       15.16       16.12      0.73 o
  12   4  -3        1.11        1.53      0.40 o
  13   4  -3        3.89        4.84      0.55 o
  14   4  -3       13.08       12.61      0.80 o
  15   4  -3       12.25       11.75      0.80 o
   0   5  -3      785.49      791.12     24.69 o
   1   5  -3       86.77       90.02      2.21 o
   2   5  -3      533.93      542.47     25.39 o
   3   5  -3      113.28      122.53      3.06 o
   4   5  -3       28.81       30.02      0.97 o
   5   5  -3      103.76      101.03      2.59 o
   6   5  -3       22.60       21.27      0.92 o
   7   5  -3      175.81      167.24      4.04 o
   8   5  -3       56.13       56.16      1.72 o
   9   5  -3      134.12      129.33      3.73 o
  10   5  -3       15.74       13.76      1.11 o
  11   5  -3       34.51       29.92      1.42 o
  12   5  -3       15.22       14.66      1.06 o
  13   5  -3        3.49        3.42      0.76 o
  14   5  -3        8.85        9.83      1.68 o
   1   6  -3        2.15        2.49      0.32 o
   2   6  -3       45.84       47.40      1.70 o
   3   6  -3       93.69       88.16      2.28 o
   4   6  -3       86.06       84.21      3.95 o
   5   6  -3      130.04      130.73      4.38 o
   6   6  -3       35.28       34.36      1.26 o
   7   6  -3      137.03      132.65      3.88 o
   8   6  -3        7.29        6.12      0.93 o
   9   6  -3       27.25       27.98      1.67 o
  10   6  -3       18.25       19.69      1.17 o
  11   6  -3        8.04        6.26      0.78 o
  12   6  -3       26.85       26.85      1.45 o
  13   6  -3       17.64       16.86      1.23 o
  14   6  -3       16.96       17.53      1.29 o
   0   7  -3      138.05      138.43      7.69 o
   1   7  -3       42.77       39.68      1.56 o
   2   7  -3      111.32      101.35      4.26 o
   3   7  -3       12.22       13.81      1.03 o
   4   7  -3        0.10        0.01      0.64 o
   5   7  -3      134.02      132.34      4.39 o
   6   7  -3      145.11      142.25      4.03 o
   7   7  -3       23.71       27.83      2.12 o
   8   7  -3       39.03       36.51      4.86 o
   9   7  -3        4.93        4.89      1.50 o
  10   7  -3       36.02       34.86      2.04 o
  11   7  -3        1.50        0.86      0.65 o
  12   7  -3       16.19       17.60      1.40 o
  13   7  -3        3.76        4.31      0.86 o
   1   8  -3       11.92       15.52      1.15 o
   2   8  -3       44.22       40.48      1.73 o
   3   8  -3       32.82       34.82      1.51 o
   4   8  -3        7.92        8.71      0.80 o
   5   8  -3        1.52        0.89      0.53 o
   6   8  -3       18.00       17.95      1.63 o
   7   8  -3       59.32       64.48      2.82 o
   8   8  -3       26.52       28.79      1.80 o
   9   8  -3       27.24       28.58      1.78 o
  10   8  -3        0.58       -0.66      0.77 o
  11   8  -3        6.04        8.07      1.18 o
  12   8  -3        4.59        4.04      0.86 o
   0   9  -3      600.60      512.46     26.65 o
   1   9  -3       71.04       73.56      3.53 o
   2   9  -3       25.93       25.06      1.74 o
   3   9  -3        0.61       -0.14      0.55 o
   4   9  -3       10.70       10.90      0.96 o
   5   9  -3       33.09       31.51      1.53 o
   6   9  -3        2.59        2.90      0.83 o
   7   9  -3       63.20       56.86      3.00 o
   8   9  -3       47.39       48.20      2.48 o
   9   9  -3        8.43       10.51      2.08 o
  10   9  -3       12.39       11.76      2.12 o
  11   9  -3        3.66        3.77      1.12 o
   1  10  -3       16.06       17.65      2.83 o
   2  10  -3       43.06       40.34      2.43 o
   3  10  -3       25.37       26.83      2.02 o
   4  10  -3        3.14        2.37      1.06 o
   5  10  -3       37.25       37.19      3.62 o
   6  10  -3        8.70       10.51      2.21 o
   7  10  -3       10.31       11.04      2.39 o
   8  10  -3        6.19        5.39      2.12 o
   9  10  -3        1.92        2.30      1.94 o
   0  11  -3        8.47        7.77      1.86 o
   1  11  -3       17.25       17.66      1.75 o
   2  11  -3       18.48       21.29      3.00 o
   3  11  -3        2.99        3.49      1.12 o
   4  11  -3        1.63        1.50      1.68 o
   5  11  -3        1.82        1.06      1.68 o
   6  11  -3        1.43       -1.41      1.41 o
   7  11  -3        0.41       -0.44      1.59 o
   1  12  -3        0.25        0.59      1.12 o
   2  12  -3        0.74       -0.64      0.99 o
   3  12  -3        9.80        9.36      2.21 o
   4  12  -3        0.41        0.18      1.68 o
   0   0  -2     1841.02     1945.59     89.17 o
   2   0  -2     8198.81     8228.00    198.25 o
   4   0  -2     1611.29     1646.93     35.17 o
   6   0  -2      435.23      435.01      9.48 o
   8   0  -2      153.53      146.36      3.42 o
  10   0  -2      538.91      533.62     13.30 o
  12   0  -2      146.74      145.45      4.85 o
  14   0  -2        3.36        3.00      0.88 o
  16   0  -2        4.31        2.83      1.06 o
   1   1  -2      511.21      527.72      8.69 o
   2   1  -2     1563.32     1536.53     25.05 o
   3   1  -2     5824.36     5689.01     87.81 o
   4   1  -2      947.60      969.86     14.75 o
   5   1  -2      603.27      605.33      9.93 o
   6   1  -2       10.86       11.27      0.38 o
   7   1  -2      502.98      496.93      8.15 o
   8   1  -2        5.34        5.59      0.28 o
   9   1  -2       20.96       20.58      0.62 o
  10   1  -2      159.04      155.69      2.80 o
  11   1  -2       28.08       28.91      0.95 o
  12   1  -2       90.12       92.37      2.37 o
  13   1  -2       21.50       23.33      1.12 o
  14   1  -2       14.36       13.26      1.00 o
  15   1  -2        2.77        2.87      0.69 o
  16   1  -2        3.20        1.84      0.72 o
   0   2  -2     5082.42     5302.10    172.06 o
   1   2  -2     3672.38     3578.90     92.37 o
   2   2  -2     1187.72     1242.40     34.18 o
   3   2  -2     2589.50     2592.38     50.32 o
   4   2  -2      863.62      873.18     15.31 o
   5   2  -2      259.53      274.81      4.94 o
   6   2  -2       60.40       59.26      1.15 o
   7   2  -2       45.12       43.97      0.93 o
   8   2  -2      383.80      380.20      6.21 o
   9   2  -2        4.17        4.05      0.32 o
  10   2  -2       84.25       80.73      1.72 o
  11   2  -2       14.56       15.46      0.70 o
  12   2  -2       57.13       61.38      1.92 o
  13   2  -2       10.39       10.52      0.80 o
  14   2  -2       18.80       18.08      1.02 o
  15   2  -2       15.15       15.50      1.12 o
  16   2  -2        4.22        3.84      0.80 o
   1   3  -2      614.97      637.31     14.03 o
   2   3  -2       39.15       52.15      1.25 o
   3   3  -2       63.71       61.49      1.27 o
   4   3  -2     1343.59     1423.27     24.97 o
   5   3  -2     2249.91     2310.85     36.39 o
   6   3  -2      334.29      333.70      5.95 o
   7   3  -2      134.65      131.94      2.75 o
   8   3  -2       98.12       94.78      1.90 o
   9   3  -2        6.74        6.53      0.38 o
  10   3  -2        1.60        0.87      0.47 o
  11   3  -2        1.41        1.88      0.41 o
  12   3  -2       22.34       21.68      0.93 o
  13   3  -2       39.78       43.10      1.82 o
  14   3  -2       52.46       52.69      1.84 o
  15   3  -2       17.72       16.77      1.01 o
   0   4  -2     1052.59     1084.73     26.27 o
   1   4  -2     1509.26     1538.89     40.75 o
   2   4  -2     1159.80     1240.31     26.48 o
   3   4  -2      840.14      905.05     23.28 o
   4   4  -2        1.10        0.82      0.24 o
   5   4  -2       92.14       98.30      2.13 o
   6   4  -2       54.94       51.75      1.08 o
   7   4  -2       30.96       33.44      0.79 o
   8   4  -2       53.16       50.78      1.27 o
   9   4  -2      101.22      101.02      2.76 o
  10   4  -2      214.84      206.63      4.67 o
  11   4  -2        6.01        6.57      0.68 o
  12   4  -2        0.80        0.65      0.40 o
  13   4  -2       22.08       21.41      0.97 o
  14   4  -2        7.83        7.25      0.75 o
  15   4  -2        0.16       -0.27      0.53 o
   1   5  -2       21.10       22.79      0.80 o
   2   5  -2      181.70      194.90      4.41 o
   3   5  -2      754.43      794.85     16.99 o
   4   5  -2      434.92      429.97      8.43 o
   5   5  -2      159.45      152.69      3.66 o
   6   5  -2      110.81      110.84      2.93 o
   7   5  -2       95.50       96.20      2.48 o
   8   5  -2      177.91      186.55      4.76 o
   9   5  -2       85.83       85.40      2.42 o
  10   5  -2       37.09       39.96      1.41 o
  11   5  -2       11.41       12.92      0.67 o
  12   5  -2       32.06       30.14      1.30 o
  13   5  -2       13.88       13.64      0.84 o
  14   5  -2        4.10        3.68      0.56 o
   0   6  -2      219.71      214.20     10.30 o
   1   6  -2      467.10      487.67     13.92 o
   2   6  -2       89.86       89.49      2.82 o
   3   6  -2       79.11       78.39      2.05 o
   4   6  -2       27.10       26.36      1.17 o
   5   6  -2       87.80       82.60      2.17 o
   6   6  -2       25.17       25.29      1.15 o
   7   6  -2       95.16       89.99      3.71 o
   8   6  -2      103.67      101.01      3.95 o
   9   6  -2       23.18       23.56      1.50 o
  10   6  -2        1.39        1.28      0.80 o
  11   6  -2       32.29       34.98      1.98 o
  12   6  -2       11.53       10.09      0.96 o
  13   6  -2       15.69       15.14      1.15 o
  14   6  -2        1.14        0.68      1.06 o
   1   7  -2        5.11        6.41      0.86 o
   2   7  -2      127.49      112.54      4.13 o
   3   7  -2      126.82      121.32      5.22 o
   4   7  -2        1.01        0.36      0.45 o
   5   7  -2      103.53       98.67      3.72 o
   6   7  -2      158.84      157.88      4.51 o
   7   7  -2       25.91       27.52      1.63 o
   8   7  -2      106.33      111.05      4.16 o
   9   7  -2       11.63       10.57      1.14 o
  10   7  -2       15.28       15.84      1.50 o
  11   7  -2       32.62       29.63      1.88 o
  12   7  -2        1.03        0.23      0.76 o
  13   7  -2        8.25        7.83      0.96 o
   0   8  -2       25.23       23.24      2.52 o
   1   8  -2      284.80      275.54      7.40 o
   2   8  -2      190.59      191.00      8.02 o
   3   8  -2      243.94      236.12      8.28 o
   4   8  -2        6.25        4.77      0.67 o
   5   8  -2        4.74        4.46      0.91 o
   6   8  -2       95.97       99.16      7.60 o
   7   8  -2      117.95      115.90      4.35 o
   8   8  -2       32.89       39.05      2.10 o
   9   8  -2       53.61       58.92      2.71 o
  10   8  -2        2.56        1.84      0.84 o
  11   8  -2       24.37       25.69      1.88 o
  12   8  -2        3.77        1.87      1.00 o
   1   9  -2        8.45       10.27      1.68 o
   2   9  -2        2.88        2.34      0.90 o
   3   9  -2       29.55       30.77      2.61 o
   4   9  -2       92.92       97.40      5.61 o
   5   9  -2       26.16       28.54      3.00 o
   6   9  -2       37.00       41.61      3.62 o
   7   9  -2        6.31        7.51      2.03 o
   8   9  -2       15.20       16.17      2.65 o
   9   9  -2       10.48        9.54      2.30 o
  10   9  -2        9.28        9.63      2.39 o
  11   9  -2        2.10        0.80      1.86 o
   0  10  -2       87.80       80.85      5.13 o
   1  10  -2       26.81       25.91      1.94 o
   2  10  -2       17.18       17.00      3.14 o
   3  10  -2        1.23        3.12      1.15 o
   4  10  -2        8.89       10.51      2.03 o
   5  10  -2        1.72        0.35      1.24 o
   6  10  -2        6.26        7.16      2.03 o
   7  10  -2        4.56        6.27      1.94 o
   8  10  -2       16.24       12.01      2.47 o
   9  10  -2       26.36       23.85      3.18 o
   1  11  -2        3.68        1.37      1.03 o
   2  11  -2       28.99       28.83      2.09 o
   3  11  -2        1.49        3.18      1.68 o
   4  11  -2       15.29       19.26      2.74 o
   5  11  -2        2.68        3.18      1.86 o
   6  11  -2        9.50       10.60      2.39 o
   7  11  -2       21.03       24.82      3.36 o
   8  11  -2        5.02        7.33      2.39 o
   0  12  -2       11.76       11.57      2.21 o
   1  12  -2        5.81        6.98      1.37 o
   2  12  -2        0.23       -0.18      1.33 o
   3  12  -2        5.50        4.68      1.94 o
   4  12  -2        1.79        2.03      1.86 o
   5  12  -2        4.22        7.16      2.21 o
   2   0  -1     1873.27     1874.69     40.08 o
   4   0  -1     1388.82     1357.97     28.91 o
   6   0  -1      470.79      469.38     10.23 o
   8   0  -1      129.48      124.36      2.91 o
  10   0  -1       15.85       18.66      1.00 o
  12   0  -1       43.79       45.71      2.04 o
  14   0  -1       36.75       38.70      2.39 o
  16   0  -1       21.61       22.26      1.94 o
   0   1  -1     1521.33     1459.96    131.32 o
   1   1  -1     3858.62     3866.32     75.03 o
   2   1  -1     7566.97     7185.46    124.99 o
   3   1  -1     1387.46     1405.24     24.59 o
   4   1  -1      796.02      818.77     14.33 o
   5   1  -1      395.39      407.18      6.25 o
   6   1  -1       80.29       88.10      1.50 o
   7   1  -1      713.04      729.91     11.81 o
   8   1  -1       58.91       59.26      1.26 o
   9   1  -1      395.27      389.77      6.89 o
  10   1  -1       11.77       15.15      0.59 o
  11   1  -1      143.65      140.27      2.98 o
  12   1  -1       25.48       23.19      1.07 o
  13   1  -1       13.47       12.78      1.47 o
  14   1  -1        8.77       10.22      0.94 o
  15   1  -1        2.22        2.60      0.84 o
  16   1  -1        1.60        0.59      0.68 o
   1   2  -1      263.14      272.40      9.00 o
   2   2  -1     4594.67     4565.11     67.73 o
   3   2  -1     1177.37     1133.10     22.41 o
   4   2  -1      302.05      317.14      5.70 o
   5   2  -1      240.32      248.95      4.87 o
   6   2  -1     1302.26     1290.20     23.92 o
   7   2  -1       54.53       59.09      1.36 o
   8   2  -1      120.56      120.69      2.14 o
   9   2  -1        6.32        5.38      0.35 o
  10   2  -1       55.26       50.92      1.31 o
  11   2  -1       23.23       25.66      0.97 o
  12   2  -1       56.32       59.18      1.68 o
  13   2  -1        1.62        2.18      0.53 o
  14   2  -1       21.62       20.24      1.22 o
  15   2  -1       15.15       15.87      1.15 o
  16   2  -1        2.37        1.55      0.75 o
   0   3  -1     2096.39     2097.14     80.06 o
   1   3  -1     1966.33     2045.46     43.78 o
   2   3  -1      879.40      852.20     16.02 o
   3   3  -1      171.81      175.92      2.92 o
   4   3  -1       12.05       12.14      0.40 o
   5   3  -1      293.03      321.49      6.32 o
   6   3  -1      221.32      223.90      4.43 o
   7   3  -1      133.02      139.73      2.74 o
   8   3  -1       28.88       28.42      0.84 o
   9   3  -1      162.18      154.02      3.56 o
  10   3  -1       15.00       15.40      0.80 o
  11   3  -1       43.50       39.57      1.28 o
  12   3  -1       25.59       24.53      0.97 o
  13   3  -1       14.55       14.00      0.81 o
  14   3  -1        4.03        3.34      0.64 o
  15   3  -1        3.75        4.64      0.78 o
   1   4  -1      904.43      985.08     20.43 o
   2   4  -1       67.26       65.98      2.05 o
   3   4  -1      535.27      541.47      9.56 o
   4   4  -1      691.82      735.58     11.90 o
   5   4  -1      131.35      126.09      2.28 o
   6   4  -1      247.47      247.07      4.37 o
   7   4  -1       81.90       80.48      1.92 o
   8   4  -1      194.95      192.41      4.34 o
   9   4  -1      190.06      188.85      4.89 o
  10   4  -1       40.94       42.67      1.46 o
  11   4  -1        1.15        0.91      0.43 o
  12   4  -1       29.93       30.44      1.77 o
  13   4  -1        9.78        9.52      0.72 o
  14   4  -1       20.43       21.70      1.12 o
  15   4  -1        3.79        4.22      0.80 o
   0   5  -1      227.57      234.05      7.26 o
   1   5  -1     1082.79     1173.67     24.62 o
   2   5  -1      364.99      372.92      8.39 o
   3   5  -1      470.82      485.83      8.98 o
   4   5  -1      221.86      219.32      3.60 o
   5   5  -1       61.19       59.87      1.22 o
   6   5  -1       76.73       83.94      1.89 o
   7   5  -1      294.65      289.17      7.35 o
   8   5  -1       46.31       47.73      1.58 o
   9   5  -1       11.99       12.36      0.73 o
  10   5  -1      100.33      100.98      2.87 o
  11   5  -1        6.34        7.04      0.62 o
  12   5  -1       25.54       27.87      1.76 o
  13   5  -1        7.86        7.44      0.65 o
  14   5  -1        9.06        9.17      0.81 o
  15   5  -1        6.40        7.17      0.87 o
   1   6  -1      111.36      128.13      3.02 o
   2   6  -1      161.95      180.44      4.13 o
   3   6  -1      352.99      345.48     10.98 o
   4   6  -1      512.51      515.27     14.86 o
   5   6  -1      717.00      692.34     12.84 o
   6   6  -1      161.77      163.64      5.29 o
   7   6  -1      261.33      263.66      6.52 o
   8   6  -1      254.71      268.86      6.77 o
   9   6  -1        1.88        3.13      0.48 o
  10   6  -1        5.92        6.28      0.61 o
  11   6  -1        2.41        3.60      0.55 o
  12   6  -1       20.42       20.91      1.05 o
  13   6  -1        1.91        0.87      0.49 o
  14   6  -1        6.84        7.16      0.69 o
   0   7  -1      770.21      735.98     27.01 o
   1   7  -1       11.72       11.61      0.66 o
   2   7  -1      305.64      299.53      7.76 o
   3   7  -1      119.19      112.57      4.13 o
   4   7  -1      269.69      257.07      7.21 o
   5   7  -1       43.56       42.98      1.64 o
   6   7  -1       21.12       24.40      1.55 o
   7   7  -1        4.58        4.89      0.44 o
   8   7  -1       61.03       67.46      1.98 o
   9   7  -1        3.40        3.90      0.48 o
  10   7  -1       32.59       34.99      1.28 o
  11   7  -1        3.46        3.46      0.52 o
  12   7  -1       27.10       32.52      3.45 o
  13   7  -1        3.56        3.91      0.75 o
   1   8  -1       28.65       27.24      2.30 o
   2   8  -1       73.74       72.05      3.12 o
   3   8  -1       67.09       63.62      5.66 o
   4   8  -1       74.58       68.95      4.20 o
   5   8  -1       84.20       92.87      5.57 o
   6   8  -1        9.30        9.10      1.77 o
   7   8  -1       55.03       62.64      4.51 o
   8   8  -1       11.98        8.48      1.86 o
   9   8  -1       29.05       31.27      3.45 o
  10   8  -1       22.68       19.35      2.83 o
  11   8  -1        2.79        2.30      1.86 o
  12   8  -1       26.80       23.23      3.18 o
   0   9  -1      111.86      124.70      6.63 o
   1   9  -1        5.50        6.46      1.06 o
   2   9  -1      148.23      163.16     11.62 o
   3   9  -1       21.48       20.01      2.25 o
   4   9  -1        4.97        3.09      1.41 o
   5   9  -1       40.99       40.46      3.53 o
   6   9  -1       21.38       16.87      2.39 o
   7   9  -1       20.91       21.73      2.83 o
   8   9  -1       24.34       23.68      3.00 o
   9   9  -1       12.08       14.75      2.56 o
  10   9  -1       84.69       96.76      6.63 o
  11   9  -1        1.72        0.27      1.86 o
   1  10  -1        7.79        7.36      1.18 o
   2  10  -1       19.78       18.25      1.62 o
   3  10  -1       27.40       30.10      1.90 o
   4  10  -1        7.46        8.83      1.94 o
   5  10  -1       37.95       41.17      3.62 o
   6  10  -1        1.98        3.00      1.77 o
   7  10  -1        4.60        6.18      1.94 o
   8  10  -1       23.13       23.06      3.00 o
   9  10  -1        1.31        1.50      1.94 o
  10  10  -1       12.75       14.40      2.92 o
   0  11  -1        7.77       12.81      2.12 o
   1  11  -1        6.91        8.75      1.31 o
   2  11  -1        6.32        8.83      1.63 o
   3  11  -1        1.71        0.80      1.41 o
   4  11  -1       13.11       15.37      2.47 o
   5  11  -1       18.68       22.97      2.83 o
   6  11  -1        3.93        4.15      1.86 o
   7  11  -1        0.64        0.35      1.77 o
   8  11  -1        9.32        6.54      2.21 o
   1  12  -1        0.94       -0.42      0.97 o
   2  12  -1        8.14        6.36      2.03 o
   3  12  -1        9.96       13.96      2.47 o
   4  12  -1        3.13        3.98      1.94 o
   5  12  -1        5.52        6.45      2.12 o
   2   0   0     1043.15     1056.53     48.57 o
   4   0   0     4722.23     4609.91    140.30 o
   6   0   0        3.36        5.30      0.37 o
   8   0   0     1808.68     2013.04     48.69 o
  10   0   0      141.51      149.11      4.04 o
  12   0   0       36.11       36.75      2.21 o
  14   0   0        1.05        1.33      0.88 o
  16   0   0        0.13        1.77      1.06 o
   1   1   0      303.86      333.93     19.51 o
   2   1   0     7577.38     7137.89    171.51 o
   3   1   0       11.69        7.95      0.37 o
   4   1   0     2165.88     2292.06     48.93 o
   5   1   0      459.67      467.20     10.11 o
   6   1   0      252.02      290.73      6.39 o
   7   1   0      236.77      240.46      4.87 o
   8   1   0      754.37      788.55     13.63 o
   9   1   0      254.23      270.77      4.90 o
  10   1   0      118.44      116.55      2.30 o
  11   1   0        1.16        0.93      0.36 o
  12   1   0       25.88       25.40      1.93 o
  13   1   0       24.26       22.84      1.22 o
  14   1   0        1.32        0.71      0.97 o
  15   1   0       25.47       25.84      1.44 o
  16   1   0       15.52       17.40      1.28 o
   0   2   0     2326.75     2550.40    117.01 o
   1   2   0     1267.40     1293.64     42.53 o
   2   2   0     9830.23     9610.62    205.48 o
   3   2   0     1099.30     1165.83     24.90 o
   4   2   0        2.63        4.44      0.30 o
   5   2   0       23.56       29.28      0.83 o
   6   2   0      436.34      460.02     10.01 o
   7   2   0      554.70      601.40     13.04 o
   8   2   0       69.45       49.13      1.20 o
   9   2   0       21.50       27.73      0.95 o
  10   2   0      258.17      249.41      5.51 o
  11   2   0       14.90       15.62      0.76 o
  12   2   0       79.97       77.81      2.08 o
  13   2   0       16.93       18.85      1.15 o
  14   2   0       21.62       20.85      1.22 o
  15   2   0        0.75        0.74      0.65 o
  16   2   0        2.29        1.59      0.75 o
   1   3   0        0.84        1.77      0.16 o
   2   3   0      611.83      580.88     14.58 o
   3   3   0     1645.59     1624.58     37.22 o
   4   3   0     1048.89     1068.62     26.95 o
   5   3   0      966.79      953.16     20.51 o
   6   3   0      923.37      931.08     20.07 o
   7   3   0      440.06      463.70     10.18 o
   8   3   0       65.64       67.64      2.28 o
   9   3   0       12.13       10.23      0.64 o
  10   3   0      107.72      113.38      3.14 o
  11   3   0       57.34       56.71      1.83 o
  12   3   0        9.05        7.91      0.62 o
  13   3   0       44.36       43.39      1.58 o
  14   3   0        0.01       -0.01      0.55 o
  15   3   0        6.99        8.18      0.93 o
   0   4   0      820.22      857.11     31.87 o
   1   4   0      320.99      342.72      8.93 o
   2   4   0       88.45       89.92      3.24 o
   3   4   0      353.03      352.30      8.77 o
   4   4   0       31.98       35.05      1.01 o
   5   4   0       32.15       37.44      1.66 o
   6   4   0      133.37      118.51      3.24 o
   7   4   0       52.11       52.85      1.73 o
   8   4   0      338.76      306.07     20.93 o
   9   4   0      107.12      117.02      3.20 o
  10   4   0        0.76        0.84      0.39 o
  11   4   0        1.60        2.52      0.50 o
  12   4   0        3.54        2.79      0.54 o
  13   4   0        0.09       -0.22      0.44 o
  14   4   0        1.15        0.03      0.52 o
  15   4   0        0.05        0.32      0.65 o
   1   5   0      594.04      625.26     11.33 o
   2   5   0     1079.19     1134.37     19.05 o
   3   5   0        2.07        0.92      0.75 o
   4   5   0      293.61      285.77      6.77 o
   5   5   0       18.43       22.52      0.82 o
   6   5   0      910.80      939.52     23.75 o
   7   5   0      170.45      172.75      6.59 o
   8   5   0        3.76        4.35      0.71 o
   9   5   0       51.98       54.76      1.75 o
  10   5   0       14.85       15.66      1.01 o
  11   5   0        2.88        2.32      0.52 o
  12   5   0        8.03       10.60      0.81 o
  13   5   0       23.79       21.27      1.15 o
  14   5   0       12.09       12.89      1.06 o
  15   5   0       10.74       11.00      1.09 o
   0   6   0      240.73      245.72      6.06 o
   1   6   0        1.50        0.39      0.17 o
   2   6   0      115.00      125.09      2.27 o
   3   6   0        5.01        7.46      0.44 o
   4   6   0      190.45      182.25      8.59 o
   5   6   0       74.91       80.92      2.45 o
   6   6   0      241.94      242.84      7.77 o
   7   6   0       57.61       65.72      4.24 o
   8   6   0        6.34        8.13      0.90 o
   9   6   0       54.28       59.00      1.88 o
  10   6   0       46.96       44.01      1.94 o
  11   6   0      156.79      151.94      5.22 o
  12   6   0        8.94        8.37      0.94 o
  13   6   0       20.97       21.13      1.43 o
  14   6   0       11.50       14.84      1.24 o
   1   7   0        0.72        0.66      0.37 o
   2   7   0        3.12        3.03      1.28 o
   3   7   0      204.26      202.59      7.22 o
   4   7   0      690.02      657.12     21.87 o
   5   7   0      400.36      448.62     21.77 o
   6   7   0       57.70       54.34      3.89 o
   7   7   0        0.90        0.27      1.15 o
   8   7   0        0.08        0.27      0.48 o
   9   7   0       51.01       53.41      2.21 o
  10   7   0       30.72       30.06      1.52 o
  11   7   0       10.23       12.23      1.03 o
  12   7   0       42.67       50.71      2.25 o
  13   7   0       16.13       20.02      1.34 o
   0   8   0        1.60        0.44      0.88 o
   1   8   0      128.97      138.15      7.42 o
   2   8   0        1.33        0.73      0.84 o
   3   8   0       81.01       80.26      4.77 o
   4   8   0       28.62       28.54      1.76 o
   5   8   0       10.25       11.84      1.86 o
   6   8   0       68.55       54.87      4.06 o
   7   8   0      108.86      108.40      3.78 o
   8   8   0        0.84        0.78      1.10 o
   9   8   0       60.44       57.07      2.28 o
  10   8   0        0.70        0.91      0.58 o
  11   8   0       36.13       42.76      1.95 o
  12   8   0        2.11        2.11      0.66 o
   1   9   0        5.32        3.96      0.97 o
   2   9   0       16.38       12.95      2.83 o
   3   9   0       21.96       17.28      1.43 o
   4   9   0        5.79        6.01      1.50 o
   5   9   0        0.51        0.80      1.24 o
   6   9   0       24.24       25.72      4.24 o
   7   9   0        5.97        5.56      0.51 o
   8   9   0        7.97       11.64      0.75 o
   9   9   0        5.64        7.42      2.21 o
  10   9   0        4.73        4.33      2.03 o
  11   9   0        2.32        0.71      1.77 o
   0  10   0        4.89        5.30      1.50 o
   1  10   0       58.99       64.05      3.23 o
   2  10   0        9.77       11.09      1.46 o
   3  10   0       38.98       39.76      3.45 o
   4  10   0        3.57        1.68      1.33 o
   5  10   0        0.84        0.62      1.41 o
   6  10   0        0.48       -0.53      1.41 o
   7  10   0       14.06       12.99      2.30 o
   8  10   0        4.00        3.00      1.86 o
   9  10   0       10.24       14.22      2.74 o
  10  10   0        7.80        9.63      2.56 o
   1  11   0        0.48        0.04      0.89 o
   2  11   0       21.10       23.59      2.65 o
   3  11   0        7.12        6.63      1.86 o
   4  11   0       21.18       16.96      2.47 o
   5  11   0       20.68       18.64      2.83 o
   6  11   0        2.70        1.06      1.77 o
   7  11   0        4.76        2.92      1.94 o
   8  11   0        1.55        1.59      1.86 o
   0  12   0        1.76        2.03      1.50 o
   1  12   0       16.33       23.15      2.83 o
   2  12   0        2.62        3.09      1.68 o
   3  12   0        1.44        0.18      1.59 o
   4  12   0       17.67       19.08      2.74 o
   5  12   0        0.30        1.41      1.68 o
   8   0   1      121.41      115.01      5.75 o
  10   0   1       15.86       18.69      1.10 o
  12   0   1       46.28       45.32      2.65 o
  14   0   1       36.80       37.64      2.39 o
  16   0   1       22.03       23.06      2.03 o
   3   1   1     1411.72     1449.62     57.95 o
   4   1   1      792.27      832.18     33.85 o
   5   1   1      395.85      404.48     17.02 o
   6   1   1       80.06       93.85      3.12 o
   7   1   1      709.38      727.95     22.61 o
   8   1   1       59.99       62.20      4.29 o
   9   1   1      396.92      386.16      9.77 o
  10   1   1       11.64       15.85      0.75 o
  11   1   1      145.33      140.32      3.78 o
  12   1   1       25.86       24.76      1.21 o
  13   1   1       13.88       14.53      1.00 o
  14   1   1        8.75        9.85      0.94 o
  15   1   1        2.22        1.15      0.69 o
  16   1   1        1.62        1.24      0.69 o
   1   2   1      261.39      273.75     11.13 o
   2   2   1     4627.85     4589.24    252.96 o
   3   2   1     1176.73     1280.71     53.08 o
   4   2   1      318.02      338.55     36.99 o
   5   2   1      241.48      255.88      8.00 o
   6   2   1     1309.50     1355.77     40.03 o
   7   2   1       52.67       61.07      1.81 o
   8   2   1      118.01      119.62      3.31 o
   9   2   1        5.77        4.77      0.64 o
  10   2   1       55.57       50.47      2.06 o
  11   2   1       23.20       25.84      0.99 o
  12   2   1       54.64       55.52      1.87 o
  13   2   1        1.68        2.31      0.56 o
  14   2   1       21.07       20.70      1.28 o
  15   2   1       15.26       17.06      1.22 o
  16   2   1        2.01        2.03      0.75 o
   0   3   1     2129.54     1972.12     93.30 o
   1   3   1     1947.44     1996.20     65.70 o
   2   3   1      856.60      796.11     38.77 o
   3   3   1      166.68      186.50      4.90 o
   4   3   1       11.03       12.16      0.65 o
   5   3   1      291.65      339.85     11.16 o
   6   3   1      222.31      227.21      5.75 o
   7   3   1      123.81      119.81      4.72 o
   8   3   1       29.51       31.70      1.40 o
   9   3   1      163.47      159.01      5.16 o
  10   3   1       14.89       15.75      1.08 o
  11   3   1       44.76       42.61      1.89 o
  12   3   1       24.17       21.07      1.20 o
  13   3   1       14.82       14.86      0.92 o
  14   3   1        3.81        4.92      0.69 o
  15   3   1        3.65        4.17      0.78 o
   1   4   1      895.68      923.09     31.51 o
   2   4   1       67.45       63.48      4.51 o
   3   4   1      521.38      549.32     13.71 o
   4   4   1      703.28      794.10     24.93 o
   5   4   1      128.09      118.99      4.65 o
   6   4   1      254.65      242.80      6.30 o
   7   4   1       79.17       71.69      2.76 o
   8   4   1      190.83      192.67      6.26 o
   9   4   1      193.80      188.81      9.20 o
  10   4   1       40.05       40.43      1.89 o
  11   4   1        1.17        1.05      0.80 o
  12   4   1       30.69       31.30      1.32 o
  13   4   1        9.77        9.25      0.80 o
  14   4   1       20.45       24.09      1.20 o
  15   4   1        3.96        5.26      0.84 o
   1   5   1     1103.77     1223.59     38.81 o
   2   5   1      380.29      395.88     11.60 o
   3   5   1      467.64      502.84     14.94 o
   4   5   1      215.08      220.79      5.75 o
   5   5   1       59.88       57.84      3.03 o
   6   5   1       77.65       90.15      4.68 o
   7   5   1      297.73      302.77      9.32 o
   8   5   1       49.05       53.97      2.10 o
   9   5   1       12.04       10.95      1.77 o
  10   5   1       97.55       99.24      6.01 o
  11   5   1        6.83        7.07      1.50 o
  12   5   1       25.49       26.42      1.52 o
  13   5   1        7.73        6.22      0.91 o
  14   5   1        8.87        8.92      1.06 o
  15   5   1        6.46        5.56      0.99 o
   1   6   1      114.21      136.68      3.44 o
   2   6   1      158.06      175.46      4.51 o
   3   6   1      353.08      353.07     10.79 o
   4   6   1      517.66      505.34     16.91 o
   5   6   1      705.99      609.80     32.01 o
   6   6   1      158.50      140.39      8.31 o
   7   6   1      271.08      239.25     13.00 o
   9   6   1        1.58        1.06      1.24 o
  10   6   1        5.74        4.77      1.41 o
  11   6   1        2.44        1.33      1.33 o
  12   6   1       19.15       21.81      3.18 o
  13   6   1        1.91        2.42      0.83 o
  14   6   1        6.55        9.54      1.08 o
   0   7   1      782.61      853.41     36.19 o
   1   7   1       10.68       13.07      1.06 o
   2   7   1      310.59      286.49     31.23 o
   3   7   1      120.13      131.96      8.22 o
   4   7   1      272.45      265.74      9.03 o
   5   7   1       44.90       48.06      3.36 o
   6   7   1       20.73       20.32      2.39 o
   7   7   1        5.41        6.18      1.41 o
   8   7   1       58.82       60.70      4.33 o
   9   7   1        3.22        1.86      1.33 o
  10   7   1       31.31       30.83      3.18 o
  11   7   1        3.40        4.46      0.78 o
  12   7   1       26.99       30.18      1.71 o
  13   7   1        3.42        3.85      0.88 o
   1   8   1       28.55       26.03      1.68 o
   2   8   1       74.63       64.33      4.33 o
   3   8   1       64.54       70.72      3.05 o
   4   8   1       72.85       65.92      4.42 o
   5   8   1       90.47       82.18      5.30 o
   6   8   1        9.51        7.69      1.68 o
   7   8   1       53.70       56.90      4.24 o
   8   8   1       12.18        9.28      1.94 o
   9   8   1       29.78       32.16      3.27 o
  10   8   1       23.38       28.09      3.18 o
  11   8   1        2.72        3.67      0.80 o
  12   8   1       27.11       28.01      1.62 o
   0   9   1      114.11      103.31      6.36 o
   1   9   1        5.47        5.17      0.99 o
   2   9   1      148.29      143.56      5.75 o
   3   9   1       21.94       25.44      2.56 o
   4   9   1        4.50        1.50      1.33 o
   5   9   1       40.93       39.14      3.45 o
   6   9   1       21.79       22.17      2.56 o
   7   9   1       21.45       19.88      2.56 o
   8   9   1       24.76       29.33      3.00 o
   9   9   1       11.96       13.05      1.03 o
  10   9   1       85.20       93.28      3.54 o
  11   9   1        1.77        2.79      1.81 o
   1  10   1        7.75        6.27      1.08 o
   2  10   1       19.66       17.83      1.53 o
   3  10   1       26.44       21.03      2.56 o
   4  10   1        7.45        7.86      1.77 o
   5  10   1       37.94       35.60      3.45 o
   6  10   1        2.01        2.12      1.50 o
   7  10   1        4.96        8.48      2.03 o
   8  10   1       23.07       23.27      2.78 o
   9  10   1        1.23        1.10      0.59 o
  10  10   1       12.15       14.14      1.05 o
   0  11   1        7.28        8.66      1.86 o
   1  11   1        6.73        7.72      1.24 o
   2  11   1        6.59        7.07      1.68 o
   3  11   1        1.72        3.89      1.59 o
   4  11   1       12.99       15.64      2.39 o
   5  11   1       19.23       21.11      2.92 o
   6  11   1        3.68        5.30      2.03 o
   7  11   1        0.60        0.18      1.77 o
   8  11   1        9.20        5.30      2.12 o
   1  12   1        0.86       -0.62      1.41 o
   2  12   1        8.22       11.04      2.12 o
   3  12   1       10.52       12.63      2.21 o
   4  12   1        3.22        3.98      1.86 o
   5  12   1        5.32        4.51      2.03 o
  10   0   2      529.47      529.56     25.06 o
  12   0   2      147.00      143.97      4.89 o
  14   0   2        3.14        1.94      0.97 o
  16   0   2        4.35        3.18      1.06 o
   5   1   2      633.81      670.23     25.48 o
   6   1   2       10.21       10.60      1.15 o
   7   1   2      513.89      514.98     21.09 o
   8   1   2        5.73        5.92      0.88 o
   9   1   2       22.48       23.41      1.86 o
  10   1   2      159.48      157.89      7.96 o
  11   1   2       28.26       30.03      1.22 o
  12   1   2       90.14       92.36      3.43 o
  13   1   2       19.87       22.20      1.11 o
  14   1   2       14.15       12.59      1.06 o
  15   1   2        3.01        2.43      0.75 o
  16   1   2        3.15        3.32      1.63 o
   6   2   2       57.09       60.51      2.24 o
   7   2   2       45.13       46.65      2.56 o
   8   2   2      382.69      330.45     17.70 o
   9   2   2        4.06        3.09      0.88 o
  10   2   2       85.81       86.13      3.93 o
  11   2   2       15.38       16.96      1.21 o
  12   2   2       58.28       58.27      2.46 o
  13   2   2       10.40       11.76      0.90 o
  14   2   2       18.70       18.57      1.19 o
  15   2   2       15.34       15.49      1.24 o
  16   2   2        4.30        4.75      0.84 o
   1   3   2      622.63      715.12     30.04 o
   2   3   2       41.87       51.26      2.56 o
   3   3   2       61.32       63.65      3.36 o
   4   3   2     1315.38     1407.79     65.41 o
   5   3   2     2257.94     2134.99    105.06 o
   6   3   2      338.71      323.93     12.70 o
   7   3   2      125.25      133.75      6.81 o
   8   3   2       95.76       94.44      3.31 o
   9   3   2        6.36        6.21      0.74 o
  10   3   2        1.40        0.64      0.97 o
  11   3   2        1.70        1.55      0.66 o
  12   3   2       22.21       19.88      2.30 o
  13   3   2       40.74       42.14      3.36 o
  14   3   2       53.04       55.83      5.96 o
  15   3   2       17.15       16.70      1.68 o
   0   4   2     1032.38     1078.19     49.89 o
   1   4   2     1548.74     1750.89     52.78 o
   2   4   2     1177.82     1200.40     56.97 o
   3   4   2      846.78      845.58     52.09 o
   4   4   2        0.88        0.56      0.32 o
   5   4   2       91.23       95.60      4.64 o
   6   4   2       53.48       54.39      2.04 o
   7   4   2       30.01       33.87      1.50 o
   8   4   2       51.77       48.60      3.27 o
   9   4   2      105.27       95.10      5.66 o
  10   4   2      217.87      213.44     10.70 o
  11   4   2        5.22        5.39      1.41 o
  12   4   2        0.55       -0.53      1.06 o
  13   4   2       22.40       20.94      2.39 o
  14   4   2        7.86        7.72      1.19 o
  15   4   2        0.20        1.40      0.80 o
   1   5   2       19.55       22.70      1.18 o
   2   5   2      177.12      189.50      6.63 o
   3   5   2      743.75      766.44     28.22 o
   4   5   2      429.67      428.93     14.27 o
   5   5   2      151.99      153.22      7.87 o
   6   5   2      111.79      114.02      6.10 o
   7   5   2       92.80       88.91      5.39 o
   8   5   2      180.37      183.10      9.64 o
   9   5   2       86.00       85.54      5.21 o
  10   5   2       38.17       46.30      3.27 o
  11   5   2       11.44       10.87      1.86 o
  12   5   2       32.07       34.01      3.00 o
  13   5   2       13.71       16.08      2.30 o
  14   5   2        3.70        3.60      1.15 o
   0   6   2      222.17      244.57     10.97 o
   1   6   2      459.47      423.03     22.14 o
   2   6   2       85.14       80.60      4.77 o
   3   6   2       78.96       81.54      4.11 o
   4   6   2       27.01       32.22      2.61 o
   5   6   2       86.58       68.31      4.60 o
   6   6   2       27.18       24.65      2.30 o
   7   6   2       98.11       87.40      5.39 o
   8   6   2      107.42      117.19      6.36 o
   9   6   2       21.65       25.71      2.47 o
  10   6   2        1.82        1.33      1.24 o
  11   6   2       32.26       32.95      3.18 o
  12   6   2       11.69       12.81      2.21 o
  13   6   2       15.51       16.56      1.34 o
  14   6   2        1.05        0.60      0.93 o
   1   7   2        5.35       11.30      2.30 o
   2   7   2      124.04      116.59      5.92 o
   3   7   2      124.47      110.59      4.37 o
   4   7   2        0.37        1.50      0.97 o
   5   7   2      100.92       97.39      5.74 o
   6   7   2      156.46      158.67      8.49 o
   7   7   2       25.71       28.62      2.65 o
   8   7   2      107.28      114.36      6.72 o
   9   7   2       11.67       10.60      1.94 o
  10   7   2       14.94       12.19      2.12 o
  11   7   2       32.61       32.33      3.18 o
  12   7   2        1.18        0.18      1.50 o
  13   7   2        8.41        8.19      1.41 o
   0   8   2       25.88       29.60      2.39 o
   1   8   2      282.67      269.14      9.48 o
   2   8   2      191.63      218.57     16.89 o
   3   8   2      237.87      217.10     11.58 o
   4   8   2        6.12        3.53      1.33 o
   5   8   2        4.70        2.30      1.24 o
   6   8   2       96.09      104.90      6.01 o
   7   8   2      118.99      114.10      6.72 o
   8   8   2       31.62       33.22      3.09 o
   9   8   2       52.50       49.48      4.06 o
  10   8   2        2.67        5.92      1.77 o
  11   8   2       23.59       27.92      3.00 o
  12   8   2        3.84        4.77      1.86 o
   1   9   2        8.37        8.53      1.12 o
   2   9   2        2.96        3.28      0.93 o
   3   9   2       29.49       27.65      2.74 o
   4   9   2       94.02       79.97      5.48 o
   5   9   2       26.22       23.85      2.56 o
   6   9   2       37.13       37.81      3.36 o
   7   9   2        6.05        6.80      1.86 o
   8   9   2       16.29       21.47      2.74 o
   9   9   2        9.83        9.81      2.12 o
  10   9   2        9.30        8.75      2.21 o
  11   9   2        1.95        1.33      1.77 o
   0  10   2       87.36       74.05      4.86 o
   1  10   2       26.42       26.83      1.87 o
   2  10   2       17.52       19.52      2.30 o
   3  10   2        1.30        1.33      1.24 o
   4  10   2        8.85        9.01      1.86 o
   5  10   2        1.72        0.80      1.41 o
   6  10   2        6.49        5.39      1.86 o
   7  10   2        4.17        4.33      1.77 o
   8  10   2       16.49       16.25      2.65 o
   9  10   2       26.19       23.50      3.00 o
   1  11   2        3.69        2.74      1.50 o
   2  11   2       28.83       27.30      2.92 o
   3  11   2        1.48        2.39      1.59 o
   4  11   2       15.43       15.55      2.39 o
   5  11   2        2.56        2.39      1.68 o
   6  11   2        9.90        9.54      2.12 o
   7  11   2       20.68       23.59      3.09 o
   8  11   2        4.83        8.22      2.21 o
   1  12   2        5.96       10.51      2.03 o
   2  12   2        0.19        0.09      1.50 o
   3  12   2        5.69        6.54      2.03 o
   4  12   2        1.87        0.09      1.59 o
   5  12   2        4.17        3.27      1.86 o
  12   0   3       18.45       15.46      1.86 o
  14   0   3       28.04       31.19      2.21 o
   7   1   3      149.16      149.86      6.81 o
  11   1   3      188.44      185.30      9.46 o
  12   1   3       12.81       12.90      1.77 o
  13   1   3       69.76       68.38      2.84 o
  14   1   3        6.33        6.72      0.87 o
  15   1   3        1.18        0.87      0.65 o
   9   2   3       69.84       74.23      4.06 o
  10   2   3      117.03      114.90      6.28 o
  11   2   3       64.81       64.86      4.24 o
  12   2   3      106.29      109.23      6.01 o
  13   2   3       17.07       12.99      1.94 o
  14   2   3        7.10        9.01      1.77 o
  15   2   3        1.64        0.27      0.88 o
   4   3   3      109.56      143.48      5.92 o
   6   3   3      119.15      116.33      6.28 o
   7   3   3       28.18       34.37      2.30 o
   8   3   3       15.75       13.60      1.59 o
   9   3   3      147.30      129.85      7.25 o
  10   3   3       71.94       73.87      4.51 o
  11   3   3      148.54      150.17      8.04 o
  12   3   3       30.57       29.51      2.65 o
  13   3   3        8.69        9.19      1.77 o
  14   3   3        1.75       -0.71      1.24 o
  15   3   3        2.02       -0.05      0.97 o
   1   4   3      206.35      210.31      6.85 o
   2   4   3      460.04      440.51     17.95 o
   3   4   3       22.60       30.08      1.36 o
   4   4   3      168.06      174.83      9.11 o
   5   4   3      145.49      134.56      6.98 o
   6   4   3      651.17      593.18     30.94 o
   7   4   3      484.89      497.24     22.76 o
   8   4   3       52.70       53.37      3.27 o
   9   4   3      242.96      235.76     12.12 o
  10   4   3       52.28       57.70      3.80 o
  11   4   3       15.12       17.58      2.12 o
  12   4   3        0.77       -0.18      1.24 o
  13   4   3        3.84        5.12      1.68 o
  14   4   3       13.06       14.05      2.21 o
  15   4   3       11.96       12.19      2.03 o
   0   5   3      797.03      810.57     37.03 o
   1   5   3       94.89      100.04      5.35 o
   2   5   3      520.43      501.63     21.14 o
   3   5   3      117.18      117.48      6.28 o
   4   5   3       29.35       29.33      2.30 o
   5   5   3      102.96      100.67      5.57 o
   6   5   3       22.14       21.64      2.03 o
   7   5   3      173.74      164.00      8.75 o
   8   5   3       57.20       52.57      3.71 o
   9   5   3      132.83      131.25      7.25 o
  10   5   3       17.84       16.61      2.03 o
  11   5   3       36.46       30.48      2.74 o
  12   5   3       15.16       17.31      2.30 o
  13   5   3        3.58        2.39      1.50 o
  14   5   3        9.12       14.58      2.30 o
   1   6   3        2.43        2.29      0.53 o
   2   6   3       45.34       44.09      3.84 o
   3   6   3       91.35       93.77      3.43 o
   4   6   3       89.12       93.94      4.95 o
   5   6   3      133.00      140.46      7.16 o
   6   6   3       34.16       36.05      2.74 o
   7   6   3      133.47      127.01      7.16 o
   8   6   3        7.15        6.89      1.41 o
   9   6   3       28.79       31.10      2.74 o
  10   6   3       17.86       20.76      2.47 o
  11   6   3        8.05        5.57      1.59 o
  12   6   3       26.98       26.33      2.92 o
  13   6   3       17.81       18.02      2.56 o
  14   6   3       16.41       18.99      2.74 o
   0   7   3      144.96      148.51      7.43 o
   1   7   3       45.13       42.45      1.97 o
   2   7   3      115.33      121.31      8.53 o
   3   7   3       12.05       12.24      1.08 o
   4   7   3        0.06       -0.80      0.88 o
   5   7   3      132.46      110.13      6.81 o
   6   7   3      144.82      118.89      7.42 o
   7   7   3       25.38       23.50      2.65 o
   8   7   3       37.98       31.63      3.00 o
   9   7   3        5.57        4.24      1.41 o
  10   7   3       35.73       40.90      3.36 o
  11   7   3        1.60        1.15      1.59 o
  12   7   3       15.37       12.46      2.30 o
  13   7   3        3.73        3.18      1.68 o
   1   8   3       11.42       14.01      1.18 o
   2   8   3       43.26       45.90      2.43 o
   3   8   3       36.23       33.22      2.83 o
   4   8   3        7.38        6.36      1.41 o
   5   8   3        2.33        0.97      1.24 o
   6   8   3       18.08       16.70      2.12 o
   7   8   3       62.98       60.35      4.42 o
   8   8   3       27.02       23.06      2.65 o
   9   8   3       27.09       18.82      2.56 o
  10   8   3        0.48       -0.88      1.41 o
  11   8   3        5.94        3.53      1.86 o
  12   8   3        4.33        5.92      2.03 o
   0   9   3      592.43      593.46     26.48 o
   1   9   3       71.08       77.84      7.78 o
   2   9   3       25.86       21.91      2.39 o
   3   9   3        0.59       -0.44      1.06 o
   4   9   3       10.67       11.66      1.77 o
   5   9   3       34.08       31.54      2.92 o
   6   9   3        2.83        2.47      1.33 o
   7   9   3       62.61       62.03      4.42 o
   8   9   3       47.14       46.38      3.80 o
   9   9   3        8.66       12.19      2.30 o
  10   9   3       11.55       10.87      2.21 o
  11   9   3        3.68        4.51      2.03 o
   1  10   3       16.63       18.46      2.21 o
   2  10   3       43.13       43.29      3.45 o
   3  10   3       25.91       23.94      2.74 o
   4  10   3        3.13        3.45      1.41 o
   5  10   3       37.95       38.34      3.45 o
   6  10   3        8.74        9.72      2.03 o
   7  10   3       10.62       13.52      2.39 o
   8  10   3        5.81        6.63      2.03 o
   9  10   3        2.01        1.24      1.59 o
   1  11   3       17.61       19.35      2.39 o
   2  11   3       18.09       16.25      2.39 o
   3  11   3        3.16        0.97      1.33 o
   4  11   3        1.61        1.86      1.59 o
   5  11   3        1.75        1.50      1.68 o
   6  11   3        1.38        2.12      1.59 o
   7  11   3        0.42        1.50      1.77 o
   2  12   3        0.71        0.27      1.50 o
   3  12   3        9.56        6.63      2.03 o
   4  12   3        0.38        0.00      1.68 o
  12   1   4       60.77       60.17      3.98 o
  13   1   4       57.73       53.81      3.89 o
  14   1   4       11.66       12.63      1.94 o
  11   2   4        8.44        8.75      1.50 o
  12   2   4       80.71       86.24      5.21 o
  13   2   4       51.42       57.87      3.80 o
  14   2   4        9.74        9.98      1.86 o
   9   3   4       57.40       59.73      3.71 o
  10   3   4       59.97       53.90      3.71 o
  11   3   4       63.74       68.57      4.33 o
  12   3   4        7.32        7.95      1.68 o
  13   3   4        5.06        5.30      1.50 o
  14   3   4       25.85       24.65      2.74 o
  15   3   4        6.60        5.04      1.68 o
   3   4   4       12.52       11.93      0.97 o
   4   4   4      138.56      121.12      6.37 o
   5   4   4        4.95        5.30      1.06 o
   6   4   4      118.24      121.27      6.36 o
   7   4   4      446.21      402.63     19.92 o
   8   4   4      160.84      141.26      8.04 o
   9   4   4       31.53       30.48      2.74 o
  10   4   4       47.11       46.39      3.45 o
  11   4   4       63.62       60.35      4.15 o
  12   4   4       40.71       36.40      3.27 o
  13   4   4        1.90        1.77      1.33 o
  14   4   4        2.01        0.27      1.33 o
   1   5   4       78.73      100.06      3.50 o
   2   5   4       62.95       63.60      2.43 o
   3   5   4       28.03       23.94      1.94 o
   4   5   4      104.79       96.33      7.91 o
   5   5   4       84.56       78.21      4.68 o
   6   5   4       77.02       73.17      4.24 o
   7   5   4       12.69       16.34      1.86 o
   8   5   4       62.55       60.53      3.98 o
   9   5   4       89.46       79.27      5.21 o
  10   5   4        2.58        3.71      1.50 o
  11   5   4        0.60        0.09      1.15 o
  12   5   4        8.94        7.24      1.86 o
  13   5   4        7.26        7.24      1.94 o
  14   5   4       16.32       18.02      2.47 o
   0   6   4      558.94      502.62     24.72 o
   1   6   4      207.56      211.03      7.13 o
   2   6   4      271.92      245.92     12.65 o
   3   6   4       66.71       68.22      4.15 o
   4   6   4       84.59       81.48      4.95 o
   5   6   4      102.77       91.56      5.57 o
   6   6   4       19.91       18.91      2.03 o
   7   6   4       31.07       27.65      2.56 o
   8   6   4       19.01       19.88      2.21 o
   9   6   4       30.75       28.89      2.74 o
  10   6   4       24.57       20.05      2.47 o
  11   6   4       13.35       11.84      2.12 o
  12   6   4        5.32        6.54      1.77 o
  13   6   4        8.96       12.54      2.30 o
   1   7   4       23.98       25.36      2.12 o
   2   7   4      108.66      103.25      9.50 o
   3   7   4       70.65       66.72      4.24 o
   4   7   4      262.04      267.35     12.74 o
   5   7   4      135.26      133.20      7.16 o
   6   7   4      306.37      314.26     16.01 o
   7   7   4       11.22       13.52      1.86 o
   8   7   4       26.12       27.74      2.83 o
   9   7   4       15.91       15.37      2.21 o
  10   7   4       17.22       16.43      2.47 o
  11   7   4        8.09        6.89      2.03 o
  12   7   4        0.35        1.41      1.50 o
   0   8   4       16.89       19.88      1.94 o
   1   8   4      200.07      196.90     17.90 o
   2   8   4      107.88      104.11      4.33 o
   3   8   4      136.83      120.03      6.72 o
   4   8   4       37.14       38.61      3.09 o
   5   8   4        5.43        2.92      1.33 o
   6   8   4       30.32       28.54      2.83 o
   7   8   4       30.88       26.95      2.92 o
   8   8   4       23.43       23.06      2.74 o
  10   8   4        6.36        6.27      1.94 o
  11   8   4        5.80        5.04      1.86 o
   1   9   4       11.26       14.70      1.28 o
   2   9   4       60.60       69.80      4.24 o
   3   9   4        0.00       -0.97      0.97 o
   4   9   4        8.96        5.39      1.50 o
   5   9   4        9.57        7.77      1.68 o
   6   9   4       18.18       21.64      2.56 o
   7   9   4       11.22       13.43      2.21 o
   8   9   4       29.70       34.37      3.27 o
   9   9   4        9.40        6.80      1.94 o
  10   9   4        0.12       -0.62      1.50 o
   0  10   4      100.73      104.28      6.01 o
   1  10   4       20.96       22.00      2.39 o
   2  10   4       14.80       13.69      2.03 o
   3  10   4       18.58       22.97      2.65 o
   4  10   4       16.04       14.40      2.21 o
   5  10   4        3.63        2.92      1.41 o
   6  10   4       14.62       14.84      2.30 o
   7  10   4        9.86        9.72      2.03 o
   8  10   4        4.44        4.42      1.77 o
   9  10   4        2.57        0.18      1.59 o
   1  11   4        4.34        3.36      1.41 o
   2  11   4       24.34       21.47      2.65 o
   3  11   4       13.09       12.54      2.21 o
   4  11   4       11.87       13.34      2.30 o
   5  11   4        9.24       12.72      2.39 o
   6  11   4       15.48       23.85      3.00 o
   2  12   4        8.50        6.18      1.94 o
   3  12   4        2.58        0.97      1.68 o
  13   1   5        1.45        1.33      1.33 o
  14   1   5       11.28       12.37      2.03 o
  12   2   5       47.26       50.89      3.62 o
  13   2   5        1.01        1.50      1.33 o
  14   2   5       40.85       38.87      3.27 o
  15   2   5        8.89        9.19      2.03 o
  10   3   5       37.95       42.76      3.00 o
  11   3   5       31.68       30.21      2.83 o
  12   3   5       42.80       46.38      3.53 o
  13   3   5       11.81       12.37      1.94 o
  14   3   5       17.21       18.02      2.47 o
   8   4   5      134.53      129.05      7.07 o
   9   4   5       19.42       19.08      2.12 o
  10   4   5       38.50       38.79      3.18 o
  11   4   5       21.58       20.50      2.30 o
  12   4   5       17.44       18.64      2.39 o
  13   4   5        6.58        3.36      1.68 o
  14   4   5        4.86        4.42      1.59 o
   0   5   5      630.75      631.57     30.58 o
   1   5   5      406.39      436.19     40.10 o
   2   5   5      430.12      403.81     13.93 o
   3   5   5      232.09      232.12      8.06 o
   4   5   5      191.40      188.42      9.02 o
   5   5   5      107.07       97.57      5.30 o
   6   5   5       10.29        7.86      1.41 o
   7   5   5       86.62       78.47      4.86 o
   8   5   5        8.35       10.16      1.68 o
   9   5   5      167.72      158.58      8.22 o
  10   5   5       72.53       67.77      4.51 o
  11   5   5       21.63       16.26      2.39 o
  13   5   5        1.02        1.86      1.59 o
   1   6   5       63.81       66.15      3.31 o
   2   6   5       40.13       38.55      1.86 o
   3   6   5      456.55      441.96     14.58 o
   4   6   5      275.62      269.59     13.36 o
   5   6   5      351.11      340.54     16.81 o
   6   6   5       30.89       26.95      2.47 o
   7   6   5       16.75       17.58      2.03 o
   8   6   5       57.15       49.48      3.71 o
   9   6   5        2.13        3.36      1.41 o
  10   6   5       34.31       35.69      3.18 o
  11   6   5       18.49       12.54      2.12 o
  12   6   5       21.83       20.41      2.74 o
  13   6   5        5.26        4.33      1.86 o
   0   7   5       53.74       53.37      3.45 o
   1   7   5       22.37       25.51      1.50 o
   2   7   5      345.88      334.60     16.01 o
   3   7   5      152.02      150.54      7.96 o
   4   7   5        7.08        8.57      1.59 o
   5   7   5       26.88       27.48      2.47 o
   6   7   5        1.71        0.80      1.15 o
   7   7   5        1.86        1.24      1.24 o
   8   7   5       27.77       24.83      2.74 o
   9   7   5        7.62        4.68      1.59 o
  10   7   5       37.66       44.88      3.53 o
  11   7   5        4.80        3.45      1.68 o
  12   7   5       15.43       14.22      2.39 o
   1   8   5       15.00       12.71      1.15 o
   2   8   5        1.44        0.09      0.97 o
   3   8   5       29.97       25.89      2.39 o
   4   8   5      131.85      111.45      6.89 o
   5   8   5       66.06       63.44      4.15 o
   6   8   5        1.46        2.74      1.33 o
   7   8   5       45.04       45.15      3.80 o
   8   8   5        3.91        4.15      1.50 o
   9   8   5        2.83        3.00      1.59 o
  10   8   5        9.65       11.75      2.30 o
  11   8   5        0.53        3.09      1.77 o
   0   9   5       13.76       18.20      1.94 o
   1   9   5        0.42       -0.27      0.97 o
   2   9   5       44.11       49.74      3.45 o
   3   9   5        3.21        2.12      1.15 o
   4   9   5       10.71       13.16      1.94 o
   5   9   5       18.57       13.87      2.12 o
   6   9   5       11.54        9.36      1.94 o
   7   9   5        3.60        3.71      1.59 o
   8   9   5       10.39       12.19      2.21 o
   9   9   5        2.57        1.06      1.50 o
  10   9   5        4.59        4.06      1.94 o
   1  10   5        3.49        2.92      1.33 o
   2  10   5       19.16       18.64      2.21 o
   3  10   5       32.13       36.13      3.18 o
   4  10   5        1.60        0.62      1.41 o
   6  10   5        2.14        5.65      1.86 o
   7  10   5        7.32        5.65      1.94 o
   8  10   5        2.52        2.03      1.59 o
   2  11   5        0.06        0.18      1.33 o
   3  11   5        6.83        7.51      1.94 o
   4  11   5        3.67        1.59      1.50 o
   5  11   5        3.82        6.36      1.94 o
  14   1   6        1.88        0.88      1.41 o
  13   2   6        3.07        1.15      1.41 o
  14   2   6        0.28        1.33      1.41 o
  11   3   6        6.28        7.86      1.77 o
  12   3   6        6.45        5.21      1.68 o
  13   3   6       27.93       31.36      3.00 o
  14   3   6        0.15        0.44      1.50 o
   9   4   6       68.36       61.23      4.24 o
  10   4   6       50.93       53.45      3.71 o
  11   4   6       64.48       68.30      4.42 o
  12   4   6        0.55        0.18      1.41 o
  13   4   6       11.61       10.69      2.12 o
   6   5   6       82.17       66.10      4.60 o
   7   5   6       22.88       20.58      2.12 o
   8   5   6        7.38        5.65      1.41 o
   9   5   6       33.65       31.36      3.00 o
  10   5   6       17.83       12.99      2.21 o
  11   5   6        4.89        0.97      1.50 o
  12   5   6        3.49        6.10      1.94 o
  13   5   6        4.04        3.62      1.77 o
   0   6   6      270.70      260.21     12.47 o
   1   6   6        0.55        1.28      0.62 o
   2   6   6      195.71      200.53      9.46 o
   3   6   6      115.50      110.39      6.10 o
   4   6   6       53.65       52.22      3.45 o
   5   6   6       22.66       20.58      2.39 o
   6   6   6        5.94        2.74      1.33 o
   7   6   6        8.44        6.27      1.59 o
   8   6   6        8.99        7.51      1.59 o
   9   6   6       10.26       10.60      1.94 o
  10   6   6       20.84       19.17      2.47 o
  11   6   6       20.36       13.96      2.47 o
  12   6   6        1.31        0.62      1.50 o
   1   7   6       26.41       28.99      1.65 o
   2   7   6       43.07       38.52      2.92 o
   3   7   6       70.98       69.81      4.42 o
   4   7   6       75.27       79.44      4.95 o
   5   7   6       23.98       16.43      2.03 o
   6   7   6       87.90       77.41      4.95 o
   7   7   6        2.16        2.30      1.41 o
   8   7   6        9.81        8.66      1.86 o
   9   7   6        3.70        5.39      1.68 o
  10   7   6        3.76        1.41      1.50 o
  11   7   6       18.45       20.76      2.74 o
   0   8   6       18.12       16.61      1.86 o
   1   8   6       54.65       60.08      3.62 o
   2   8   6        6.77        5.48      1.41 o
   3   8   6        8.99       10.69      1.68 o
   4   8   6       11.30        9.98      1.68 o
   5   8   6        1.26        0.44      1.15 o
   6   8   6       12.12       12.63      2.03 o
   7   8   6       14.86       11.66      2.03 o
   8   8   6        2.47        1.68      1.41 o
   9   8   6       10.53        9.45      2.03 o
  10   8   6        0.87       -1.24      1.24 o
   1   9   6        4.17        3.89      1.33 o
   2   9   6       25.03       21.64      2.39 o
   3   9   6        3.53        3.89      1.41 o
   4   9   6       44.47       50.54      3.71 o
   5   9   6        1.91        2.39      1.50 o
   6   9   6       16.13       18.55      2.56 o
   7   9   6        0.44        0.00      1.33 o
   8   9   6        3.78        3.53      1.68 o
   9   9   6        3.39        4.42      1.94 o
   1  10   6        7.33        8.04      1.59 o
   2  10   6        5.50        3.18      1.41 o
   3  10   6        5.57        6.01      1.59 o
   4  10   6        1.88        4.33      1.59 o
   5  10   6       19.50       24.21      2.83 o
   6  10   6        3.27        1.41      1.50 o
   7  10   6        0.07        1.41      1.59 o
   2  11   6        0.76        1.33      1.41 o
   3  11   6       13.30       12.37      2.12 o
   4  11   6       38.17       43.91      3.71 o
  12   3   7       12.65       18.64      2.39 o
  13   3   7        3.12        5.21      1.86 o
  11   4   7        0.88        0.35      1.33 o
  12   4   7       21.69       24.65      2.83 o
  13   4   7        1.35        0.80      1.59 o
   8   5   7        7.37        8.48      1.68 o
   9   5   7       42.60       43.47      3.45 o
  10   5   7       22.68       26.33      2.92 o
  11   5   7       28.84       30.74      3.18 o
  12   5   7       16.38       17.67      2.56 o
   1   6   7      136.30      150.12      9.02 o
   2   6   7       29.53       28.54      1.65 o
   3   6   7      136.63      131.96      7.34 o
   4   6   7       64.17       63.35      4.06 o
   5   6   7       29.17       32.16      2.65 o
   6   6   7        6.01        5.65      1.50 o
   7   6   7      112.49      109.23      6.63 o
   8   6   7       20.32       19.79      2.39 o
   9   6   7       17.60       12.63      2.12 o
  10   6   7        4.80        3.98      1.77 o
  11   6   7        2.99        2.21      1.59 o
   0   7   7      117.81      131.60      6.89 o
   1   7   7        1.94        3.29      0.93 o
   2   7   7      126.70      105.53      6.28 o
   3   7   7       17.52       12.90      1.94 o
   4   7   7       54.68       49.92      3.71 o
   5   7   7        0.30       -0.44      1.06 o
   6   7   7       29.20       29.42      2.83 o
   7   7   7       26.32       22.97      2.65 o
   8   7   7        2.29        3.71      1.59 o
   9   7   7        3.70        2.74      1.68 o
   1   8   7       17.50       17.58      2.03 o
   2   8   7       12.36       13.87      1.86 o
   3   8   7       10.46       13.34      1.86 o
   4   8   7        7.88        7.07      1.68 o
   5   8   7      103.24      113.47      6.54 o
   6   8   7        0.65        1.77      1.50 o
   7   8   7       20.44       25.53      2.83 o
   8   8   7        3.00        2.30      1.59 o
   9   8   7        9.68        9.98      2.12 o
   1   9   7       16.07       17.31      2.12 o
   2   9   7        9.96       14.22      1.94 o
   3   9   7        4.51        6.10      1.59 o
   4   9   7        2.31        3.80      1.50 o
   5   9   7       11.14       10.16      1.86 o
   6   9   7        4.55        6.45      1.86 o
   7   9   7       11.97       15.90      2.56 o
   8   9   7        4.00        7.33      2.03 o
   2  10   7        4.24        5.04      1.50 o
   3  10   7       31.62       39.31      3.27 o
   4  10   7        2.23        3.98      1.68 o
   5  10   7       24.38       34.54      3.36 o
  11   4   8        9.43       10.95      2.21 o
  12   4   8        5.39        6.10      1.86 o
   9   5   8       11.40       10.34      1.94 o
  10   5   8       14.60       12.90      2.30 o
  11   5   8        0.61        0.62      1.59 o
   6   6   8       46.22       46.65      3.62 o
   7   6   8        4.76        6.01      1.68 o
   8   6   8       49.09       51.60      3.89 o
   9   6   8        4.52        4.59      1.68 o
  10   6   8       11.72       11.22      2.30 o
   1   7   8        9.67        7.51      1.41 o
   2   7   8       14.72       16.61      1.94 o
   3   7   8        2.67        2.83      1.33 o
   4   7   8       52.77       40.02      3.45 o
   5   7   8        1.53       -1.06      1.15 o
   6   7   8       30.91       33.13      3.18 o
   7   7   8        2.71        2.65      1.59 o
   8   7   8        3.80        4.42      1.68 o
   9   7   8        5.60        7.60      2.03 o
   1   8   8       21.03       23.41      2.39 o
   2   8   8        4.59        4.42      1.41 o
   3   8   8       11.33       12.54      1.94 o
   4   8   8        0.03       -0.53      1.24 o
   5   8   8        3.06        3.45      1.50 o
   6   8   8        1.55        0.09      1.41 o
   7   8   8       12.82       11.22      2.30 o
   8   8   8        1.88        4.15      1.68 o
   2   9   8       11.18       13.43      2.03 o
   3   9   8        0.69        0.44      1.33 o
   4   9   8        4.94        4.24      1.68 o
   5   9   8        0.61        1.24      1.50 o
   6   9   8        7.80        8.04      2.03 o
   3  10   8        9.25        6.45      1.77 o
  10   5   9        7.46        9.10      2.03 o
   7   6   9        7.92       10.34      1.94 o
   8   6   9        8.78       10.42      2.03 o
   9   6   9        5.57        6.10      1.86 o
   0   7   9       36.30       44.09      3.36 o
   1   7   9        4.92        5.65      1.50 o
   2   7   9       46.18       53.98      3.80 o
   3   7   9        5.55        6.01      1.59 o
   4   7   9       12.51       12.90      2.12 o
   5   7   9        1.62        2.03      1.59 o
   6   7   9       16.20       17.58      2.47 o
   7   7   9        0.54        0.35      1.59 o
   8   7   9        1.55        1.77      1.68 o
   1   8   9       12.23       12.46      1.94 o
   2   8   9        5.51        6.98      1.59 o
   3   8   9        5.62        6.45      1.68 o
   4   8   9        2.24        2.83      1.50 o
   5   8   9       15.18       18.82      2.47 o
   6   8   9       10.99       11.31      2.30 o
   2   9   9        4.08        2.92      1.50 o
   3   9   9        2.68        2.74      1.59 o
   4   9   9        3.63        4.59      1.68 o
   8   6  10        7.75        7.60      2.12 o
   1   7  10        2.32        1.41      1.24 o
   2   7  10       12.09       14.49      2.03 o
   3   7  10       36.46       39.49      3.27 o
   4   7  10        3.65        5.57      1.77 o
   5   7  10        0.26        0.44      1.41 o
   6   7  10       37.95       41.79      3.80 o
   2   8  10        0.55        0.35      1.33 o
   3   8  10        3.72        1.68      1.50 o
   4   8  10       20.67       17.67      2.47 o
   2   7  11       12.87       12.99      2.21 o
   3   7  11       13.31       15.46      2.39 o
   4   7  11        5.08        8.75      1.94 o
 
